# Supplementary material for: Effects of participatory learning and action with women’s groups, counselling through home visits and crèches on undernutrition among children under three years in eastern India: a quasi-experimental study
Source: BMC Public Health. 2019 Jul 18;19:962. doi: 10.1186/s12889-019-7274-3 (PMC6637592; doi:10.1186/s12889-019-7274-3)
Supplement: Supplementary file 3 — Dataset. (CSV 3605 kb) [file 12889_2019_7274_MOESM3_ESM.csv]

consentgiven	areacode	survey_round	ID	dob	Length1	Length2	Height1	Height2	ifAttendedPLA	NoofPLAmeetingAttended	school	read_passage	mattress	cot_bed	chair	table	cooker	electricity	fan	radio	Tv	Watch	Telephone	cart	bicycle	motorcycle	worked_under_NREGA	Ration_Card	water_treatment	obtain_food	colostrum_after_birth	when_was_baby_put_to_breast	something_other_than_BM	still_breastfed	BF_in_24hour	times_BF_in_24_hr	number_times_child_received_semi	measles_immunization	treatment_for_worms	vitamin_a	diiarrhea_liquid_feeding	diarrhea_food_quantity	breatfeeding_during_diarrhea	liquid_feeding_fever_cough	fever_cold_food_quality	breatfeeding_during_fever_cough	diarrhea_in_past_2_week	liquid_feeding_during_illness_di	feeding_during_diarrhea
1	1	0			0	0	71.09999999999999	71.09999999999999	No		5	Can read with difficulty	1	1	0	0	0	1	0	0	0	0	1	0	1	0	Not applicable	No ration card	No water treatment	Own production	1	Within an hour	6	1	1	12	2	Yes from card	No	No	1	2	Same as usual	1	2	2	0	999	999
1	1	0			65	65	0	0	Yes	1	-8	999	1	1	0	0	0	1	0	0	0	1	0	0	1	0	Yes	bpl	No water treatment	Own production	2	After 1 hour	0	1	1	20	0	Yes from recall	Yes from recall	Yes from recall	3	1	Same as usual	2	2	2	1	1	Less than usual
1	1	0			67.7	67.59999999999999	0	0	Yes	8	3	Can read with difficulty	2	1	0	0	0	0	0	0	0	0	0	0	1	0	Yes	bpl	No water treatment	Own production	1	Within an hour	6	1	1	7	0	No	No	Yes from recall	1	2	More than usual	1	2	3	1	1	Same as usual
1	1	0			71.5	71.5	0	0	Yes	10	-8	999	2	0	0	0	0	0	0	0	0	0	0	0	0	0	Yes	bpl	No water treatment	Own production	1	Within an hour	6	1	1	8	0	No	Yes from recall	Yes from recall	2	2	More than usual	2	2	3	0	999	999
1	1	0			56.8	56.8	0	0	No		9	Can read easily	1	1	1	0	0	1	1	0	1	1	0	0	0	0	Yes	No ration card	No water treatment	Own production	1	After 1 hour	5	1	1	10	6	Yes from card	Yes from recall	Yes from card	1	1	Less than usual	1	2	2	0	999	999
1	1	0			0	0	83.59999999999999	83.59999999999999	Yes	2	-8	999	1	1	1	0	0	1	0	0	0	0	1	0	1	0	No	bpl	No water treatment	Own production	1	Within an hour	6	2	999	999	2	Yes from card	Yes from recall	Yes from recall	2	1	Less than usual	2	1	2	0	999	999
1	1	0			53.5	54	0	0	No		7	Can read with difficulty	1	1	1	1	0	1	0	1	0	1	1	0	1	0	Not applicable	bpl	No water treatment	Own production	1	Within an hour	0	1	1	18	0	No	No	No	2	2	Same as usual	2	2	2	0	999	999
1	1	0			0	0	83	83	No		2	Can read with difficulty	2	0	0	0	0	0	0	0	0	0	0	0	1	0	No	bpl	No water treatment	Purchased from regular shop	1	Within an hour	6	2	999	999	6	Yes from card	Yes from card	Yes from card	2	2	Same as usual	1	1	1	1	2	Less than usual
1	1	0			70.5	70.5	0	0	No		9	Can read easily	1	1	1	1	0	1	1	0	0	1	1	0	1	0	No	bpl	Chlorine	Own production	1	Within an hour	0	1	1	10	6	Yes from card	No	Yes from card	2	2	Same as usual	2	2	2	0	999	999
1	1	0			0	0	72.5	72.5	Yes	4	7	Can read easily	1	1	1	0	0	1	0	0	0	0	0	0	1	0	No	bpl	No water treatment	Own production	1	Within an hour	6	1	1	15	2	Yes from recall	Yes from recall	Yes from recall	1	1	Less than usual	1	1	3	0	999	999
1	1	0			0	0	81	81	No		15	Can read easily	1	1	1	1	0	1	1	1	0	1	1	1	1	0	Not applicable	No ration card	No water treatment	Own production	1	Within an hour	7	1	1	12	5	Yes from card	No	Yes from recall	1	1	Same as usual	1	1	1	0	999	999
1	1	0			82	82	0	0	Yes	2	5	Can read with difficulty	1	1	0	0	0	1	0	0	0	1	1	0	1	0	Yes	bpl	No water treatment	Own production	1	Within an hour	6	1	1	17	2	Yes from card	Yes from recall	Yes from recall	3	1	Less than usual	1	1	2	0	999	999
1	1	0			0	0	74.5	74.5	Yes	1	-8	999	1	1	0	0	0	0	0	0	0	0	0	0	0	0	Yes	No ration card	No water treatment	Purchased from regular shop	1	Within an hour	6	1	1	2	8	Yes from card	No	No	2	2	More than usual	2	2	2	0	999	999
1	1	0			0	0	75	75	No		-8	999	1	1	0	0	0	1	0	0	0	0	1	0	1	0	Yes	bpl	No water treatment	Purchased from regular shop	1	After 1 hour	6	1	1	6	8	Yes from recall	Yes from recall	Yes from recall	2	1	Same as usual	2	1	1	0	999	999
1	1	0			63	63	0	0	No		5	Can read easily	1	1	0	0	0	1	1	0	0	0	0	0	1	0	No	bpl	No water treatment	Own production	1	Within an hour	6	1	1	20	6	Yes from recall	Yes from recall	Yes from recall	3	2	Less than usual	2	2	2	0	999	999
1	1	0			69	69	0	0	Yes	3	4	Cannot read	1	1	1	0	0	1	0	0	0	1	1	0	1	0	No	bpl	No water treatment	Own production	1	Within an hour	7	1	1	15	2	Yes from card	No	Yes from card	3	1	Same as usual	1	1	1	0	999	999
1	1	0			71.5	71.5	0	0	Yes	3	9	Can read easily	1	0	1	0	0	1	0	0	1	1	1	0	1	1	No	No ration card	Boiling	Own production	1	After 1 hour	6	1	1	3	3	Yes from card	Yes from card	Yes from card	3	2	Same as usual	2	1	1	0	999	999
1	1	0			0	0	87	87	Yes	1	4	Can read with difficulty	1	1	1	1	0	1	1	0	0	1	1	0	1	0	No	No ration card	Chlorine	Own production	1	Within an hour	6	2	999	999	2	Yes from card	Yes from card	No	2	2	More than usual	3	1	2	0	999	999
1	1	0			54	54	0	0	No		2	Cannot read	1	1	0	0	0	1	0	0	0	1	0	0	1	0	Not applicable	No ration card	No water treatment	Purchased from regular shop	1	After 3 days	0	1	1	20	0	No	No	No	1	1	Less than usual	1	1	1	0	999	999
1	1	0			62.5	62.5	0	0	Yes	4	10	Can read easily	1	1	0	0	0	1	0	0	0	1	1	0	1	0	Yes	No ration card	No water treatment	Own production	1	After 1 hour	0	1	1	12	0	Yes from recall	No	No	2	2	Same as usual	2	2	2	0	999	999
1	1	0			68.2	68.2	0	0	Yes	3	7	Can read with difficulty	1	1	1	1	1	1	1	0	0	1	1	0	1	0	No	aay	No water treatment	Own production	1	After 1 hour	7	1	1	7	5	Yes from card	No	Yes from card	3	3	More than usual	3	3	3	0	999	999
1	1	0			71	71.09999999999999	0	0	Yes	3	6	Can read with difficulty	1	1	1	1	0	1	0	0	1	1	1	0	1	0	Yes	bpl	Boiling	Own production	-9	Within 3 days	6	1	1	3	2	-9	Yes from card	Yes from card	3	3	More than usual	3	3	3	0	999	999
1	1	0			0	0	81	81	Yes	2	9	Can read easily	1	1	0	0	0	1	0	0	0	1	1	0	1	0	Yes	bpl	No water treatment	Own production	1	After 1 hour	7	1	1	7	0	Yes from card	No	Yes from card	3	1	More than usual	1	1	3	0	999	999
1	1	0			0	0	82.7	82.7	No		5	Can read with difficulty	1	1	0	0	1	0	0	0	0	1	1	0	1	1	No	bpl	No water treatment	Own production	1	After 1 hour	7	1	1	15	3	Yes from recall	Yes from recall	Yes from recall	3	1	Same as usual	2	2	2	0	999	999
1	1	0			0	0	80.40000000000001	80.40000000000001	Yes	1	-8	999	1	1	0	0	0	0	0	0	0	0	0	0	1	0	Not applicable	No ration card	No water treatment	Own production	1	Within an hour	7	2	999	999	2	Yes from recall	Yes from recall	Yes from recall	1	1	More than usual	1	1	3	0	999	999
1	1	0			71.5	71.5	0	0	No		-8	999	2	0	0	0	0	0	0	0	0	0	0	0	1	0	Not applicable	No ration card	No water treatment	Purchased from regular shop	1	Within 3 days	6	1	1	6	6	Yes from card	No	No	2	1	Less than usual	1	1	1	0	999	999
1	1	0			0	0	83	83	No		-8	999	1	1	1	0	0	1	0	0	0	0	0	0	1	0	Yes	No ration card	No water treatment	Own production	1	After 1 hour	7	2	999	999	2	Yes from card	No	No	3	1	Less than usual	1	2	1	0	999	999
1	1	0			0	0	75.5	75.40000000000001	Yes	2	-8	999	1	1	1	1	0	1	0	0	0	1	1	0	1	0	Not applicable	No ration card	No water treatment	Own production	1	After 1 hour	7	1	1	6	5	Yes from card	Yes from card	Yes from card	3	3	More than usual	3	3	3	0	999	999
1	1	0			0	0	81	81	No		-8	999	1	1	0	0	0	0	0	0	0	0	1	0	1	1	Not applicable	No ration card	No water treatment	Purchased from regular shop	1	Within an hour	6	2	999	999	2	Yes from card	No	No	3	2	Same as usual	3	2	2	0	999	999
1	1	0			0	0	61.8	61.8	Yes	2	6	Can read easily	1	1	1	0	0	0	1	0	0	1	0	1	1	0	Yes	aay	Boiling	Own production	1	After 1 hour	6	1	1	3	4	Yes from card	Yes from recall	Yes from recall	1	2	Less than usual	1	2	2	0	999	999
1	1	0			0	0	75.09999999999999	75.2	Yes	4	3	Can read with difficulty	1	1	1	0	0	1	1	0	1	1	1	0	1	0	No	bpl	Boiling	Own production	1	After 1 hour	6	1	1	5	5	Yes from card	Yes from recall	Yes from card	3	2	Same as usual	2	1	2	1	3	Same as usual
1	1	0			76	76	0	0	No		-8	999	1	1	1	1	1	1	1	1	1	1	1	0	1	0	No	apl	No water treatment	Own production	999	999	999		999	999	2	Yes from card	Yes from card	Yes from card	1	1	Less than usual	1	1	1	0	999	999
1	1	0			70	69.5	0	0	No		-8	999	1	0	0	0	0	0	0	0	0	0	1	0	1	0	Not applicable	No ration card	No water treatment	Purchased from regular shop	1	Within an hour	6	1	1	10	6	Yes from card	No	Yes from card	1	1	Less than usual	1	1	1	1	1	Less than usual
1	1	0			0	0	81.5	81.5	Yes	1	2	Cannot read	1	1	0	0	0	1	0	0	0	0	0	0	1	0	Yes	bpl	Chlorine	Purchased from ration shop	2	Within 3 days	6	1	1	5	8	Yes from card	No	Yes from card	1	1	Less than usual	1	1	1	0	999	999
1	1	0			0	0	85	85	No		10	Can read easily	1	1	1	1	0	1	1	1	1	1	1	0	1	1	No	aay	No water treatment	Purchased from ration shop	1	Within an hour	7	1	1	7	5	Yes from recall	Yes from recall	Yes from recall	3	3	More than usual	2	2	1	0	999	999
1	1	0			0	0	76.3	76.3	No		-8	999	1	1	1	0	1	1	0	1	1	1	0	1	0	0	Not applicable	No ration card	No water treatment	Own production	-9	After 1 hour	0	1	1	6	8	Yes from card	Yes from card	Yes from card	3	3	More than usual	1	1	1	0	999	999
1	1	0			60.2	60.1	0	0	Yes	2	5	Can read with difficulty	1	1	1	1	0	1	1	0	0	1	1	0	1	0	No	apl	No water treatment	Own production	1	After 1 hour	7	1	1	6	5	No	No	No	3	3	More than usual	3	3	3	1	2	Same as usual
1	1	0			73	73	0	0	No		-8	999	1	0	0	0	0	1	0	0	0	0	0	0	1	0	No	bpl	No water treatment	Own production	1	Within an hour	7	1	1	15	0	Yes from card	No	-9	3	1	Less than usual	1	1	2	0	999	999
1	1	0			75.2	75.40000000000001	0	0	No		-8	999	1	1	0	0	0	1	0	0	0	0	1	0	1	0	No	bpl	No water treatment	Own production	999	999	999		999	999	2	Yes from card	Yes from card	Yes from card	3	1	More than usual	2	1	3	0	999	999
1	1	0			75	75.09999999999999	0	0	Yes	3	-8	999	1	1	1	0	0	1	0	0	0	1	1	0	1	1	Yes	apl	Boiling	Own production	1	Within 3 days	6	1	1	4	2	-9	No	No	3	3	More than usual	3	3	3	0	999	999
1	1	0			59	59	0	0	No		-8	999	1	1	0	0	0	0	0	0	0	0	0	0	1	0	No	No ration card	No water treatment	Purchased from regular shop	1	After 1 hour	0	1	1	20	0	Yes from recall	No	No	1	1	Same as usual	1	1	2	0	999	999
1	1	0			74	74	0	0	No		-8	999	1	1	1	1	0	1	1	0	1	0	1	0	1	1	Yes	bpl	No water treatment	Own production	1	After 1 hour	6	1	1	8	5	Yes from card	No	Yes from card	2	2	Same as usual	2	2	2	0	999	999
1	1	0			78.8	78.7	0	0	No		-8	999	1	1	0	0	0	1	0	0	0	0	0	0	1	0	Not applicable	bpl	No water treatment	Own production	1	Within an hour	7	1	1	19	0	Yes from recall	Yes from recall	Yes from recall	3	1	Same as usual	1	3	1	0	999	999
1	1	0			0	0	76	76	No		10	Can read easily	1	1	1	0	0	1	1	0	1	1	1	0	1	1	Not applicable	aay	No water treatment	Purchased from regular shop	1	Within an hour	7	1	1	8	5	Yes from card	Yes from card	Yes from card	2	2	Same as usual	1	1	1	0	999	999
1	1	0			0	0	81.5	81.5	Yes	3	3	Cannot read	1	1	0	0	0	1	0	0	0	1	1	0	1	0	Not applicable	No ration card	No water treatment	Own production	1	Within an hour	7	1	1	12	2	Yes from recall	No	-9	3	1	Same as usual	1	1	1	0	999	999
1	1	0			0	0	76.5	76.5	Yes	4	6	Can read with difficulty	1	1	1	1	1	1	1	1	1	1	1	1	1	0	No	No ration card	No water treatment	Own production	1	After 1 hour	7	1	1	4	5	Yes from recall	No	No	3	3	More than usual	3	3	3	0	999	999
1	1	0			53	53	0	0	Yes	5	-8	999	1	1	0	0	0	0	0	0	0	0	0	0	1	0	Yes	No ration card	No water treatment	Own production	1	Within an hour	0	1	1	21	0	No	No	No	1	1	Less than usual	1	1	1	0	999	999
1	1	0			74.2	74.2	0	0	No		4	Can read with difficulty	1	1	1	0	0	1	0	0	0	1	1	0	1	0	Not applicable	bpl	Boiling	Own production	-9	Within 3 days	6	1	1	5	2	-9	Yes from card	Yes from card	2	3	More than usual	3	3	3	0	999	999
1	1	0			73.5	73.5	0	0	No		10	Can read easily	1	1	1	1	0	1	1	1	1	1	1	0	1	0	Not applicable	No ration card	Boiling	Own production	1	Within an hour	6	1	1	22	2	Yes from card	-9	-9	3	1	Same as usual	1	2	3	0	999	999
1	1	0			67	67	0	0	No		-8	999	1	1	0	0	0	1	0	0	0	1	1	0	1	0	Yes	bpl	No water treatment	Own production	1	After 1 hour	6	1	1	8	1	No	No	Yes from card	2	2	Same as usual	1	1	1	0	999	999
1	1	0			69.90000000000001	69.90000000000001	0	0	Yes	1	3	Can read with difficulty	1	0	1	1	0	1	0	0	0	1	0	0	1	0	No	bpl	Boiling	Own production	1	After 1 hour	6	1	2	999	0	Yes from card	Yes from recall	Yes from card	3	2	Same as usual	2	1	2	0	999	999
1	1	0			52	52	0	0	Yes	1	5	Can read easily	1	1	1	1	1	1	1	1	1	1	1	0	1	0	No	No ration card	No water treatment	Own production	1	Don't know	0	1	1	12	0	Yes from recall	No	No	3	3	More than usual	2	2	3	0	999	999
1	1	0			74	74	0	0	No		-8	999	1	0	0	0	0	0	0	0	0	0	1	0	0	0	Not applicable	No ration card	No water treatment	Purchased from regular shop	1	Within an hour	6	1	1	10	6	Yes from card	Yes from card	No	2	1	Less than usual	1	1	1	1	-8	Same as usual
1	1	0			74.3	74.3	0	0	Yes	7	5	Can read easily	1	1	1	1	0	1	0	0	0	1	0	0	1	0	No	No ration card	Boiling	Own production	1	After 1 hour	6	1	1	4	3	Yes from card	Yes from card	Yes from card	3	2	Same as usual	1	2	1	0	999	999
1	1	0			0	0	83.09999999999999	83.09999999999999	Yes	2	10	Can read easily	1	1	0	0	0	1	0	0	0	0	0	0	1	0	No	bpl	No water treatment	Own production	1	Within an hour	6	1	1	2	1	Yes from recall	Yes from recall	Yes from recall	3	2	Less than usual	2	2	1	1	1	Same as usual
1	1	0			71.5	71.5	0	0	Yes	2	10	Can read easily	1	1	1	1	0	1	1	1	1	1	1	1	1	1	No	No ration card	No water treatment	Own production	1	Don't know	7	1	1	10	4	Yes from recall	No	No	3	3	More than usual	2	2	2	0	999	999
1	1	0			84.3	84.3	0	0	No		10	Can read easily	1	1	1	1	1	1	1	0	1	1	1	0	1	1	No	No ration card	No water treatment	Own production	1	After 1 hour	6	1	1	7	6	Yes from card	No	Yes from card	2	2	Same as usual	1	1	1	0	999	999
1	1	0			71	71	0	0	Yes	6	8	Can read easily	1	0	0	0	0	0	0	0	0	0	0	0	0	0	No	bpl	No water treatment	Purchased from regular shop	2	After 1 hour	6	1	1	7	1	Yes from recall	Yes from recall	Yes from recall	3	1	More than usual	1	1	2	0	999	999
1	1	0			0	0	79.7	79.7	Yes	5	9	Can read easily	1	1	1	1	1	1	1	0	1	1	1	0	1	1	No	bpl	Boiling	Own production	1	After 1 hour	6	1	1	4	4	Yes from card	Yes from recall	Yes from card	3	2	Same as usual	2	1	1	1	2	Less than usual
1	1	0			0	0	71.2	71.2	Yes	6	2	Can read with difficulty	1	0	1	1	0	1	1	0	0	1	1	0	1	0	No	bpl	Boiling	Own production	1	After 1 hour	6	1	1	5	2	Yes from card	Yes from recall	Yes from card	3	2	Same as usual	2	1	1	1	2	Same as usual
1	1	0			0	0	80.2	80.2	Yes	1	9	Cannot read	1	1	1	1	1	1	1	1	1	1	1	0	1	0	Not applicable	No ration card	Chlorine	Own production	1	After 1 hour	7	1	1	6	7	Yes from card	Yes from card	Yes from card	3	3	More than usual	3	3	1	0	999	999
1	1	0			78.8	78.7	0	0	Yes	3	4	Can read with difficulty	1	1	1	0	0	1	0	0	0	1	1	0	1	0	No	bpl	Boiling	Own production	1	After 1 hour	6	1	1	2	2	Yes from card	Yes from card	Yes from card	2	1	Less than usual	1	2	-8	0	999	999
1	1	0			67	67	0	0	No		10	Can read easily	1	1	1	0	0	1	1	0	0	1	1	0	1	0	Yes	bpl	Boiling	Own production	1	Within an hour	0	1	1	20	0	Yes from card	No	No	3	2	Less than usual	2	2	1	0	999	999
1	1	0			56.5	56.5	0	0	No		10	Can read with difficulty	1	1	1	0	1	1	1	1	1	1	1	1	1	0	Not applicable	bpl	Filter with cloth	Purchased from ration shop	1	Within an hour	0	1	1	15	0	No	No	No	3	3	Same as usual	2	3	2	0	999	999
1	1	0			0	0	77.5	77.5	No		-8	999	2	1	0	0	0	0	0	0	0	0	0	0	1	0	Yes	bpl	No water treatment	Purchased from regular shop	1	Within an hour	7	1	1	6	0	No	Yes from recall	No	2	2	More than usual	2	3	3	0	999	999
1	1	0			0	0	76	76	Yes	3	2	Can read with difficulty	1	1	0	0	0	0	0	0	0	1	0	0	1	0	Yes	No ration card	No water treatment	Own production	1	After 1 hour	5	1	1	18	2	Yes from recall	No	No	2	2	More than usual	2	2	3	0	999	999
1	1	0			0	0	86.59999999999999	86.59999999999999	Yes	2	5	Can read easily	1	1	1	0	0	1	0	0	1	1	0	0	1	1	No	bpl	Chlorine	Purchased from regular shop	1	After 1 hour	6	2	999	999	4	Yes from card	Yes from card	Yes from card	3	2	Same as usual	1	1	1	0	999	999
1	1	0			69.5	69.5	0	0	No		-8	999	1	1	0	0	0	0	0	0	0	0	1	0	0	0	No	No ration card	No water treatment	Purchased from regular shop	-9	Within 3 days	6	1	1	10	3	Yes from card	Yes from card	Yes from card	1	1	Same as usual	1	1	2	0	999	999
1	1	0			83.90000000000001	83.90000000000001	0	0	Yes	4	5	Can read easily	1	1	1	0	0	1	0	0	0	1	0	0	1	0	No	bpl	Boiling	Own production	1	After 1 hour	6	1	1	6	4	Yes from card	Yes from recall	Yes from card	3	2	Same as usual	1	1	2	0	999	999
1	1	0			67	67	0	0	No		-8	999	1	0	0	0	0	0	0	0	0	0	0	0	0	0	Yes	bpl	No water treatment	Purchased from regular shop	1	Within an hour	6	1	1	6	2	Yes from card	Yes from recall	Yes from recall	2	2	Same as usual	2	2	2	0	999	999
1	1	0			58.5	58.5	0	0	Yes	2	-8	999	1	1	0	0	0	0	0	0	0	0	0	0	0	0	Yes	bpl	No water treatment	Purchased from ration shop	1	Within an hour	0	1	1	20	0	No	No	No	2	2	Same as usual	2	1	2	0	999	999
1	1	0			66.59999999999999	66.5	0	0	Yes	1	9	Can read easily	2	1	0	0	0	0	0	0	0	0	1	0	1	0	Yes	bpl	No water treatment	Own production	2	After 1 hour	5	1	1	8	0	No	Yes from recall	No	1	1	Same as usual	1	2	2	0	999	999
1	1	0			0	0	65	65	Yes	4	-8	999	1	1	0	0	0	1	0	0	0	0	0	0	1	0	No	bpl	No water treatment	Own production	1	Within an hour	0	1	1	18	0	No	No	No	2	1	More than usual	1	-8	-8	0	999	999
1	1	0			79.5	79.5	0	0	Yes	6	10	Can read with difficulty	1	1	1	1	1	1	1	1	1	1	1	0	1	1	Not applicable	No ration card	No water treatment	Own production	1	Within an hour	7	1	1	10	4	No	-9	-9	3	2	More than usual	1	2	2	0	999	999
1	1	0			0	0	81	81	No		9	Can read easily	1	1	0	0	0	0	0	0	0	0	0	0	1	0	Not applicable	No ration card	No water treatment	Purchased from regular shop	1	After 1 hour	0	1	1	12	2	Yes from recall	No	No	2	2	Same as usual	3	3	3	0	999	999
1	1	0			0	0	66.09999999999999	66.09999999999999	Yes	5	6	Can read easily	1	1	1	1	0	1	0	0	1	1	1	0	1	1	Not applicable	bpl	No water treatment	Purchased from regular shop	2	After 1 hour	6	2	999	999	3	Yes from card	Yes from recall	Yes from card	2	2	Same as usual	2	3	2	0	999	999
1	1	0			84.8	84.8	0	0	Yes	4	6	Can read easily	1	1	1	1	0	1	1	0	1	1	1	0	1	0	No	bpl	Boiling	Own production	1	After 1 hour	6	1	1	4	3	Yes from card	Yes from recall	Yes from card	3	2	Same as usual	2	1	1	1	2	Same as usual
1	1	0			83.5	83.5	0	0	Yes	1	13	Can read easily	1	1	1	1	1	1	1	1	1	1	1	0	1	1	Not applicable	bpl	No water treatment	Own production	1	Within an hour	7	1	1	10	4	Yes from recall	No	No	2	3	More than usual	1	3	2	0	999	999
1	1	0			0	0	77	77	No		-8	999	1	1	0	0	0	0	0	0	0	0	1	0	1	0	No	No ration card	No water treatment	Purchased from regular shop	999	999	999		999	999	5	Yes from recall	Yes from recall	Yes from recall	2	1	Less than usual	2	1	1	0	999	999
1	1	0			62.5	62.5	0	0	Yes	6	5	Can read with difficulty	1	1	0	0	0	0	0	0	0	0	1	0	0	0	Yes	No ration card	No water treatment	Purchased from regular shop	1	After 1 hour	7	1	1	10	0	Yes from recall	Yes from recall	Yes from recall	1	1	Same as usual	1	1	2	0	999	999
1	1	0			78.3	78.2	0	0	Yes	3	2	Cannot read	2	0	1	0	0	1	0	0	0	0	1	0	1	0	Yes	bpl	No water treatment	Purchased from regular shop	1	Within an hour	6	1	1	6	0	No	Yes from recall	Yes from recall	2	2	More than usual	2	2	3	1	2	Same as usual
1	1	0			0	0	66	66	Yes	1	-8	999	1	1	1	1	0	1	1	0	1	1	1	0	1	0	Not applicable	bpl	No water treatment	Borrowed, bartered, exchanged	1	Within an hour	0	1	1	6	6	Yes from card	Yes from card	Yes from card	1	1	Same as usual	1	2	2	0	999	999
1	1	0			0	0	85	85	Yes	2	10	Can read easily	1	1	1	1	1	1	1	1	0	1	1	0	1	0	Yes	bpl	Boiling	Purchased from regular shop	1	Within an hour	6	1	1	15	2	Yes from recall	Yes from card	Yes from card	3	1	More than usual	1	1	3	1	3	Less than usual
1	1	0			69.5	69.5	0	0	No		-8	999	1	1	0	0	0	0	0	0	0	0	0	0	0	0	Yes	bpl	No water treatment	Purchased from regular shop	1	Within 3 days	8	1	1	2	6	Yes from card	No	Yes from card	3	1	Less than usual	1	1	1	1	3	More than usual
1	1	0			0	0	88.8	88.8	No		9	Can read easily	1	1	1	0	0	1	1	0	0	0	1	0	1	0	No	apl	No water treatment	Own production	1	After 1 hour	6	1	1	6	8	Yes from card	Yes from card	Yes from card	1	2	Same as usual	1	1	1	0	999	999
1	1	0			78	78	0	0	Yes	2	-8	999	1	1	0	0	0	1	0	0	0	0	0	0	1	0	No	bpl	No water treatment	Own production	1	Within an hour	7	1	1	7	2	Yes from recall	Yes from recall	Yes from recall	1	2	Same as usual	2	2	2	1	1	Same as usual
1	1	0			79.5	79.5	0	0	Yes	3	-8	999	1	1	0	0	0	1	0	0	0	0	0	0	1	0	Yes	aay	No water treatment	Purchased from ration shop	1	After 1 hour	6	1	1	6	6	Yes from recall	No	No	2	2	More than usual	2	2	3	0	999	999
1	1	0			0	0	92	92	No		10	Can read easily	1	1	0	0	0	0	0	0	0	0	1	0	1	0	Not applicable	bpl	No water treatment	Purchased from regular shop	1	Within an hour	6	2	999	999	5	Yes from recall	No	No	1	1	Less than usual	1	2	2	1	1	Less than usual
1	1	0			0	0	86.7	86.7	Yes	1	8	Can read easily	1	1	1	0	1	0	1	0	0	1	1	0	1	0	Yes	apl	No water treatment	Own production	1	Within an hour	7	1	1	2	0	Yes from recall	Yes from recall	Yes from recall	3	2	Same as usual	2	2	2	0	999	999
1	1	0			51	51	0	0	No		10	Can read easily	1	1	1	0	1	1	1	0	1	1	1	1	1	0	Not applicable	bpl	No water treatment	Purchased from ration shop	1	Don't know	7	1	1	10	0	No	No	No	3	2	Less than usual	3	1	2	0	999	999
1	1	0			71	71.09999999999999	0	0	Yes	2	3	Can read with difficulty	1	1	1	1	0	1	1	0	1	1	1	0	1	0	Not applicable	bpl	Boiling	Own production	-9	After 1 hour	6	1	1	4	3	-9	Yes from card	Yes from card	2	3	Same as usual	3	3	3	0	999	999
1	1	0			67	67	0	0	Yes	2	10	Can read easily	1	1	1	1	0	1	1	0	1	1	1	0	1	0	Not applicable	No ration card	No water treatment	Own production	1	Within an hour	0	1	1	12	0	Yes from card	No	No	2	3	More than usual	2	2	2	0	999	999
1	1	0			65.8	65.8	0	0	Yes	6	-8	999	2	1	0	0	0	1	0	0	0	0	0	0	1	0	Yes	bpl	No water treatment	Own production	1	After 1 hour	6	1	1	7	0	No	Yes from recall	Yes from recall	2	2	Same as usual	2	2	2	0	999	999
1	1	0			0	0	83	83	No		-8	999	1	1	0	0	0	0	0	0	0	0	0	0	1	0	Yes	No ration card	No water treatment	Purchased from regular shop	2	After 1 hour	6	1	1	13	4	Yes from card	No	No	1	3	More than usual	1	3	3	0	999	999
1	1	0			58.4	58.4	0	0	Yes	1	4	Can read with difficulty	1	1	0	0	0	1	0	0	1	1	1	0	1	0	Not applicable	bpl	Boiling	Own production	2	After 1 hour	6	1	1	4	2	Yes from card	Yes from card	-9	3	3	Same as usual	3	2	2	0	999	999
1	1	0			0	0	78.90000000000001	78.90000000000001	Yes	1	-8	999	1	1	0	0	0	1	1	0	0	1	0	0	1	0	Yes	bpl	No water treatment	Purchased from ration shop	1	After 1 hour	4	1	1	2	6	Yes from card	No	No	1	1	Same as usual	1	2	1	0	999	999
1	1	0			73.3	73.3	0	0	Yes	2	-8	999	1	1	1	1	0	1	0	0	1	1	1	0	1	0	No	No ration card	Boiling	Own production	1	After 1 hour	6	2	999	999	2	Yes from card	Yes from card	Yes from card	3	1	Same as usual	1	1	2	0	999	999
1	1	0			71.5	71.5	0	0	Yes	1	-8	999	1	1	0	0	0	1	0	0	0	1	1	0	1	0	Yes	No ration card	No water treatment	Own production	1	After 1 hour	4	1	1	16	2	Yes from recall	No	No	2	2	Same as usual	1	2	2	0	999	999
1	1	0			78	78	0	0	No		12	Can read easily	1	1	1	1	0	1	1	0	1	1	1	0	1	0	No	bpl	No water treatment	Purchased from regular shop	1	After 1 hour	6	1	1	10	6	Yes from card	Yes from card	Yes from card	3	3	More than usual	2	2	2	0	999	999
1	1	0			0	0	83.2	83.09999999999999	No		-8	999	1	1	1	0	0	1	1	0	0	0	1	0	1	0	No	apl	No water treatment	Own production	2	After 1 hour	6	1	1	6	8	Yes from card	Yes from card	Yes from card	1	1	Less than usual	1	1	1	0	999	999
1	1	0			0	0	78.2	78.2	Yes	4	8	Can read easily	1	1	1	0	0	0	0	0	0	1	1	0	1	0	No	bpl	Boiling	Own production	1	After 1 hour	6	1	1	4	2	Yes from card	Yes from card	Yes from card	3	1	Less than usual	1	2	1	0	999	999
1	1	0			69.5	69.40000000000001	0	0	Yes	5	-8	999	2	1	0	0	0	0	0	0	0	0	0	0	1	0	Not applicable	bpl	No water treatment	Own production	1	After 1 hour	6	1	1	12	0	No	Yes from recall	Yes from recall	2	2	More than usual	2	2	3	0	999	999
1	1	0			0	0	84.2	84.2	Yes	10	9	Can read easily	1	0	1	1	0	1	1	0	0	1	1	0	1	1	No	bpl	Boiling	Own production	1	After 1 hour	6	1	1	4	3	Yes from card	Yes from recall	Yes from card	3	2	Same as usual	2	1	2	0	999	999
1	1	0			72	72.09999999999999	0	0	Yes	5	7	Can read easily	1	1	0	0	0	1	0	0	1	1	1	0	1	0	No	bpl	Boiling	Own production	2	After 1 hour	6	1	1	3	3	Yes from card	Yes from card	Yes from recall	3	3	Same as usual	3	3	2	0	999	999
1	1	0			58	58	0	0	No		-8	999	1	1	0	0	0	1	0	0	0	0	0	0	1	0	No	bpl	No water treatment	Own production	1	After 1 hour	0	1	1	20	4	Yes from recall	Yes from recall	Yes from recall	1	1	Same as usual	1	1	3	0	999	999
1	1	0			0	0	90.40000000000001	90.40000000000001	No		12	Can read easily	1	1	1	1	1	1	1	0	1	1	1	0	1	1	Not applicable	bpl	Filter with cloth	Purchased from ration shop	1	Within an hour	7	1	1	8	5	Yes from recall	No	-9	3	3	Same as usual	2	3	2	0	999	999
1	1	0			76.3	76.3	0	0	Yes	6	8	Can read easily	1	1	1	0	0	1	0	0	1	0	1	0	1	0	No	bpl	Boiling	Own production	1	After 1 hour	6	2	999	999	6	Yes from card	Yes from recall	Yes from card	3	2	Same as usual	1	1	2	0	999	999
1	1	0			73	73	0	0	No		-8	999	1	1	0	0	0	1	0	0	0	0	0	0	0	0	Not applicable	No ration card	No water treatment	Purchased from regular shop	1	After 1 hour	8	1	1	10	6	No	No	No	1	1	Less than usual	1	1	1	0	999	999
1	1	0			0	0	98.5	98.5	Yes	2	7	Can read with difficulty	1	1	1	1	1	1	1	1	0	1	1	0	1	0	No	aay	No water treatment	Own production	1	After 1 hour	7	1	1	6	18	Yes from card	Yes from card	Yes from card	3	3	More than usual	3	3	3	0	999	999
1	1	0			65	65	0	0	No		-8	999	1	1	0	0	0	1	0	0	0	0	0	0	1	0	Yes	No ration card	No water treatment	Purchased from regular shop	1	Within an hour	7	1	1	20	4	Yes from card	Yes from recall	Yes from card	-8	1	Less than usual	1	1	1	0	999	999
1	1	0			0	0	84	84	No		10	Can read easily	1	1	0	0	0	1	1	0	0	0	1	0	0	0	Yes	No ration card	Chlorine	Own production	1	After 1 hour	6	1	1	10	6	Yes from card	Yes from card	Yes from card	2	2	Same as usual	2	2	2	0	999	999
1	1	0			71.3	71.3	0	0	Yes	3	-8	999	2	1	0	0	0	1	0	0	0	0	1	0	1	0	Yes	bpl	No water treatment	Own production	1	Within an hour	6	1	1	5	1	No	Yes from recall	Yes from recall	2	2	More than usual	2	2	3	0	999	999
1	1	0			70	70	0	0	Yes	3	1	Cannot read	1	1	0	0	0	1	0	0	0	0	0	0	0	0	Yes	bpl	No water treatment	Purchased from ration shop	1	Within an hour	7	1	1	25	3	Yes from card	No	Yes from card	3	1	More than usual	1	1	2	0	999	999
1	1	0			0	0	77.59999999999999	77.59999999999999	Yes	5	-8	999	1	1	1	0	0	1	0	0	1	1	1	0	1	0	Not applicable	bpl	Boiling	Own production	2	After 1 hour	6	1	1	4	4	Yes from card	Yes from card	Yes from recall	3	3	Same as usual	3	3	2	0	999	999
1	1	0			66.8	66.90000000000001	0	0	Yes	3	12	Can read easily	1	1	1	0	0	0	0	0	0	1	1	0	1	0	No	apl	No water treatment	Own production	1	Within an hour	7	1	1	0	0	Yes from recall	Yes from recall	Yes from recall	1	1	Less than usual	3	2	2	0	999	999
1	1	0			65.5	65.5	0	0	No		3	Can read with difficulty	1	1	1	1	0	1	1	0	0	1	1	0	0	1	Yes	bpl	No water treatment	Purchased from regular shop	1	After 1 hour	6	1	1	10	6	No	No	No	2	2	Same as usual	1	1	1	0	999	999
1	1	0			76.2	76.2	0	0	No		4	Can read with difficulty	2	1	1	0	0	0	0	0	0	0	0	0	1	0	Not applicable	bpl	No water treatment	Own production	1	Within an hour	6	1	1	6	0	No	Yes from recall	Yes from recall	2	2	More than usual	2	2	3	0	999	999
1	1	0			0	0	86	86	No		1	Cannot read	2	1	0	0	0	0	0	0	0	0	0	0	0	0	Yes	No ration card	No water treatment	Own production	1	Within an hour	6	1	1	0	6	Yes from recall	Yes from recall	Yes from recall	1	1	Less than usual	1	1	1	0	999	999
1	1	0			69.3	69.3	0	0	Yes	2	9	Can read easily	1	1	1	0	0	0	0	1	0	1	1	0	1	0	No	bpl	No water treatment	Own production	1	Within an hour	7	1	1	20	2	Yes from card	No	No	3	1	Less than usual	1	1	1	0	999	999
1	1	0			83	83	0	0	Yes	4	2	Can read easily	1	1	0	0	0	1	0	0	0	1	1	0	1	0	No	bpl	No water treatment	Own production	1	Within an hour	7	1	1	15	3	Yes from recall	Yes from recall	Yes from recall	3	1	Less than usual	2	2	2	0	999	999
1	1	0			63	63	0	0	No		5	Can read with difficulty	1	1	1	0	0	1	1	0	1	0	1	0	1	0	No	apl	No water treatment	Own production	1	Within 3 days	6	1	1	10	6	No	No	No	2	2	Same as usual	1	1	1	0	999	999
1	1	0			78.09999999999999	78.09999999999999	0	0	Yes	4	3	Can read with difficulty	2	1	0	0	0	1	0	0	0	0	1	0	1	0	Yes	bpl	No water treatment	Purchased from regular shop	1	Within an hour	6	1	1	6	0	No	Yes from recall	Yes from recall	2	2	More than usual	2	2	3	1	2	Same as usual
1	1	0			0	0	78.09999999999999	78.09999999999999	No		-8	999	1	1	0	0	0	0	0	0	0	0	0	0	0	0	No	bpl	Chlorine	Own production	1	Within an hour	5	2	999	999	4	Yes from recall	Yes from recall	Yes from recall	2	2	Same as usual	2	2	2	0	999	999
1	1	0			73.3	73.3	0	0	Yes	2	5	Can read with difficulty	1	1	0	0	0	1	0	0	0	0	0	0	1	0	No	bpl	No water treatment	Own production	1	Within an hour	6	1	1	15	2	Yes from recall	Yes from recall	Yes from recall	1	2	Less than usual	2	2	2	0	999	999
1	1	0			72	72	0	0	Yes	2	3	Can read easily	1	1	1	1	0	1	1	0	0	1	0	0	1	0	No	No ration card	Boiling	Own production	1	After 1 hour	6	1	1	4	2	Yes from card	Yes from recall	Yes from card	3	2	Same as usual	2	1	1	0	999	999
1	1	0			67.2	67.09999999999999	0	0	No		3	Can read with difficulty	2	1	0	0	0	0	0	0	0	0	1	0	1	0	Yes	No ration card	No water treatment	Own production	2	Within an hour	6	1	1	3	1	No	Yes from recall	No	1	1	Same as usual	1	1	2	0	999	999
1	1	0			68	68	0	0	Yes	4	5	Can read easily	1	1	1	0	0	1	0	0	1	1	1	0	1	0	Not applicable	bpl	Boiling	Own production	1	After 1 hour	6	1	1	4	1	Yes from card	Yes from recall	Yes from card	3	2	Same as usual	2	2	2	0	999	999
1	1	0			76	76	0	0	Yes	2	-8	999	1	1	0	0	0	0	0	0	0	0	0	0	1	0	No	No ration card	No water treatment	Purchased from regular shop	1	After 1 hour	4	1	1	10	4	Yes from card	No	Yes from card	1	2	Same as usual	2	2	2	0	999	999
1	1	0			0	0	80.5	80.5	Yes	5	-8	999	1	1	0	0	0	1	0	0	0	0	0	0	1	0	No	bpl	No water treatment	Own production	1	After 1 hour	7	1	1	0	0	Yes from recall	Yes from recall	Yes from recall	1	2	More than usual	1	2	1	0	999	999
1	1	0			48.5	48.5	0	0	Yes	4	-8	999	2	1	0	0	0	0	0	0	0	0	0	0	0	0	Not applicable	bpl	No water treatment	Own production	999	999	999		999	999	0	No	No	No	2	2	Same as usual	2	2	2	0	999	999
1	1	0			65.3	65.3	0	0	No		-8	999	1	1	0	0	0	1	1	0	0	0	0	0	1	0	Yes	apl	No water treatment	Own production	1	After 1 hour	2	1	1	10	6	Yes from card	No	Yes from card	1	1	Less than usual	1	1	2	0	999	999
1	1	0			0	0	78.09999999999999	78.09999999999999	No		-8	999	1	1	0	0	0	1	0	0	0	0	0	0	1	0	No	bpl	No water treatment	Own production	1	Within an hour	7	2	999	999	2	Yes from recall	Yes from recall	Yes from recall	3	1	Less than usual	1	1	2	0	999	999
1	1	0			75	75	0	0	Yes	3	10	Can read easily	1	1	0	0	0	1	0	1	0	0	0	0	1	0	Yes	aay	No water treatment	Own production	1	Within an hour	6	1	1	6	6	Yes from recall	No	Yes from recall	2	2	Same as usual	2	2	2	0	999	999
1	1	0			72.5	72.5	0	0	Yes	2	5	Cannot read	1	1	0	0	0	1	0	0	0	0	0	0	1	0	Yes	aay	No water treatment	Purchased from regular shop	1	After 1 hour	6	1	1	3	4	Yes from recall	No	Yes from recall	2	2	Same as usual	2	2	1	1	1	More than usual
1	1	0			75	74.5	0	0	No		12	Can read with difficulty	1	1	1	1	1	1	1	1	1	1	1	0	1	1	Not applicable	No ration card	Filter with cloth	Purchased from regular shop	1	Don't know	7	1	1	7	4	-9	-9	-9	3	2	More than usual	2	2	2	0	999	999
1	1	0			77	77	0	0	No		-8	999	1	1	0	0	0	1	0	0	0	0	1	0	1	0	No	No ration card	No water treatment	Purchased from regular shop	1	After 1 hour	6	2	999	999	6	Yes from card	Yes from card	Yes from card	3	1	Less than usual	1	1	1	1	1	Less than usual
1	1	0			0	0	71	71	Yes	4	-8	999	1	1	1	0	0	1	0	0	0	0	0	0	1	0	Yes	bpl	No water treatment	Own production	1	After 1 hour	6	1	1	22	0	Yes from recall	-9	-9	2	2	Same as usual	1	1	1	0	999	999
1	1	0			0	0	68	68	No		-8	999	1	0	0	0	0	1	0	0	0	0	0	0	1	0	Yes	bpl	No water treatment	Own production	2	After 1 hour	7	1	1	20	2	Yes from recall	Yes from recall	Yes from recall	2	1	More than usual	3	1	2	0	999	999
1	1	0			0	0	85	85	Yes	2	-8	999	1	1	1	1	1	1	1	1	1	1	1	1	1	1	Not applicable	No ration card	No water treatment	Own production	2	After 1 hour	7	1	1	8	5	Yes from card	Yes from card	Yes from card	3	3	More than usual	3	3	3	0	999	999
1	1	0			64.5	64.5	0	0	Yes	4	6	Can read easily	1	1	0	0	0	0	0	0	0	0	0	0	1	0	Not applicable	No ration card	No water treatment	Own production	1	Don't know	0	1	1	12	0	Yes from card	-9	-9	2	2	More than usual	1	3	1	0	999	999
1	1	0			0	0	76.8	76.8	No		2	Can read with difficulty	2	1	0	0	0	1	0	0	0	0	1	0	1	0	Yes	bpl	No water treatment	Own production	1	Within an hour	6	2	999	999	0	No	Yes from recall	Yes from recall	2	2	More than usual	2	2	3	0	999	999
1	1	0			77	78	0	0	No		7	Can read easily	1	1	0	0	0	1	0	1	0	1	1	0	1	0	No	bpl	Boiling	Own production	1	After 1 hour	15	2	999	999	2	Yes from card	No	No	2	1	Same as usual	1	1	1	0	999	999
1	1	0			68.5	68.5	0	0	Yes	2	8	Can read easily	1	1	0	0	1	0	0	0	0	0	1	0	1	0	Yes	aay	No water treatment	Own production	1	After 1 hour	5	1	1	10	2	No	Yes from recall	No	1	3	More than usual	1	2	2	0	999	999
1	1	0			74	74.5	0	0	Yes	1	-8	999	1	1	0	0	0	1	0	0	1	1	1	0	1	0	Yes	No ration card	No water treatment	Own production	2	After 1 hour	7	1	1	5	1	Yes from recall	Yes from recall	Yes from recall	2	2	Same as usual	2	2	2	1	2	Same as usual
1	1	0			74.40000000000001	74.40000000000001	0	0	Yes	6	9	Can read easily	1	1	1	1	0	1	1	0	1	1	1	0	1	0	No	bpl	Boiling	Own production	1	After 1 hour	6	1	1	4	2	Yes from card	Yes from recall	Yes from card	3	2	Same as usual	2	1	2	0	999	999
1	1	0			77	77	0	0	No		-8	999	1	1	0	0	0	0	0	0	0	0	0	0	0	0	No	bpl	No water treatment	Purchased from regular shop	1	Within an hour	6	1	1	10	6	Yes from card	No	Yes from card	1	1	Less than usual	1	1	1	0	999	999
1	1	0			0	0	77	77	No		10	Can read easily	1	1	0	0	0	1	0	0	0	0	1	1	1	0	No	No ration card	No water treatment	Own production	2	After 1 hour	6	1	1	12	2	-9	No	No	3	3	More than usual	1	3	3	1	3	More than usual
1	1	0			78	78	0	0	Yes	3	9	Can read easily	1	1	1	1	1	1	1	0	1	1	1	0	1	0	No	bpl	No water treatment	Own production	1	Within an hour	6	1	1	15	2	Yes from recall	Yes from recall	Yes from recall	3	2	Less than usual	2	2	2	0	999	999
1	1	0			66	66	0	0	No		10	Can read with difficulty	1	1	1	0	0	1	1	0	1	1	1	1	1	1	Not applicable	apl	No water treatment	Purchased from ration shop	1	Don't know	0	1	1	6	6	No	Yes from recall	No	3	2	Same as usual	3	2	3	0	999	999
1	1	0			78	78	0	0	Yes	1	-8	999	1	1	1	1	0	1	1	0	0	1	1	0	1	0	No	bpl	Chlorine	Own production	999	999	999		999	999	1	Yes from card	Yes from card	Yes from recall	3	3	More than usual	3	1	1	0	999	999
1	1	0			0	0	85.8	85.8	Yes	5	5	Can read with difficulty	1	1	0	0	0	0	0	0	0	0	0	0	1	0	Yes	bpl	No water treatment	Own production	1	Within an hour	6	2	999	999	0	-9	Yes from card	Yes from card	1	1	Less than usual	3	1	1	0	999	999
1	1	0			0	0	78.5	78.5	Yes	1	-8	999	1	1	1	1	0	1	1	0	1	1	1	0	1	0	Not applicable	apl	No water treatment	Own production	1	After 1 hour	6	2	999	999	2	Yes from card	Yes from card	Yes from card	1	1	Less than usual	1	1	1	0	999	999
1	1	0			64	64	0	0	No		7	Can read with difficulty	1	1	0	0	0	1	0	0	0	1	0	0	1	0	Yes	apl	No water treatment	Own production	1	Within an hour	6	1	1	18	0	No	No	No	1	2	Less than usual	1	2	2	0	999	999
1	1	0			75	75	0	0	No		8	Can read easily	1	1	1	1	1	1	1	0	1	1	1	0	1	0	Not applicable	No ration card	No water treatment	Own production	1	After 1 hour	7	1	1	6	5	Yes from card	No	Yes from card	3	3	More than usual	3	3	2	0	999	999
1	1	0			67.5	67.5	0	0	No		-8	999	1	1	0	0	0	0	0	0	0	0	0	0	1	0	Not applicable	No ration card	No water treatment	Purchased from regular shop	1	After 1 hour	6	1	1	0	6	No	No	No	2	1	Less than usual	1	1	1	1	1	Less than usual
1	1	0			68.5	68.5	0	0	Yes	3	3	Can read with difficulty	2	0	1	1	0	1	0	0	0	1	0	0	1	0	No	No ration card	Boiling	Own production	1	After 1 hour	6	1	1	4	2	Yes from card	Yes from recall	Yes from card	3	2	Same as usual	1	1	1	0	999	999
1	1	0			71	71	0	0	No		15	Can read easily	1	1	1	1	1	1	1	0	1	1	1	0	1	1	Not applicable	No ration card	No water treatment	Own production	1	Within an hour	6	1	1	10	4	Yes from card	Yes from card	Yes from card	2	2	Same as usual	1	1	1	0	999	999
1	1	0			75.3	75.40000000000001	0	0	Yes	1	-8	999	1	1	0	0	0	1	0	0	0	0	0	0	1	0	No	bpl	No water treatment	Own production	1	Within an hour	5	2	999	999	0	Yes from card	Yes from recall	Yes from recall	1	1	Same as usual	1	1	1	0	999	999
1	1	0			61.3	61.3	0	0	No		-8	999	2	1	0	0	0	0	0	0	0	0	1	0	1	0	Yes	bpl	No water treatment	Purchased from regular shop	1	Within an hour	6	1	1	7	0	No	No	Yes from recall	2	3	Same as usual	2	2	3	0	999	999
1	1	0			0	0	67	67	Yes	2	-8	999	1	1	0	0	0	1	0	0	0	0	1	1	0	0	Yes	bpl	No water treatment	Own production	1	Within an hour	7	1	1	6	0	Yes from card	No	No	2	2	Same as usual	2	2	2	0	999	999
1	1	0			69.90000000000001	69.8	0	0	Yes	5	3	Can read with difficulty	1	0	0	0	0	1	0	0	0	0	1	0	1	0	Yes	bpl	No water treatment	Own production	-9	Within an hour	6	1	1	5	0	No	No	No	1	1	More than usual	1	3	1	0	999	999
1	1	0			74.8	74.8	0	0	Yes	2	-8	999	1	1	1	1	0	1	0	0	1	1	1	0	1	0	No	bpl	Boiling	Own production	-9	After 1 hour	5	1	1	3	3	-9	Yes from card	Yes from card	3	2	More than usual	3	3	3	1	3	More than usual
1	1	0			0	0	88.2	88.2	Yes	2	3	Cannot read	1	1	1	1	0	1	0	0	1	1	1	0	1	0	No	bpl	Boiling	Own production	1	Within 3 days	6	1	1	4	4	No	Yes from card	Yes from card	3	2	Same as usual	3	3	3	0	999	999
1	1	0			80.5	80.5	0	0	Yes	3	12	Can read easily	1	1	1	1	1	1	0	0	1	1	1	0	1	0	No	No ration card	No water treatment	Purchased from regular shop	1	Don't know	6	1	1	7	5	Yes from card	Yes from recall	Yes from card	2	1	Same as usual	2	2	2	0	999	999
1	1	0			81	81	0	0	Yes	2	-8	999	1	1	1	0	0	1	0	0	0	1	1	0	1	0	Yes	bpl	Boiling	Own production	-9	Within 3 days	6	1	1	4	2	-9	Yes from card	Yes from card	2	2	Same as usual	3	3	3	0	999	999
1	1	0			70.5	70	0	0	Yes	1	-8	999	1	1	0	0	0	0	0	0	0	1	0	0	1	0	Yes	bpl	No water treatment	Own production	2	After 1 hour	8	1	1	11	7	Yes from card	No	Yes from card	1	2	Less than usual	1	1	2	0	999	999
1	1	0			0	0	86.5	86.5	No		3	Can read with difficulty	1	1	0	0	0	0	0	0	0	1	0	0	1	0	Yes	apl	No water treatment	Own production	1	Within 3 days	8	2	999	999	4	Yes from card	Yes from recall	Yes from recall	2	3	Less than usual	1	3	3	0	999	999
1	1	0			76	76.5	0	0	Yes	1	7	Can read easily	1	1	0	0	0	1	0	0	0	1	1	0	1	0	Yes	No ration card	No water treatment	Purchased from regular shop	2	After 1 hour	4	1	1	5	1	Yes from recall	No	No	2	2	Same as usual	2	2	2	0	999	999
1	1	0			55.5	55.5	0	0	No		-8	999	1	1	1	0	0	1	1	0	0	1	1	0	1	0	Not applicable	No ration card	No water treatment	Own production	1	Don't know	0	1	1	1	0	No	No	No	2	1	Less than usual	2	2	1	0	999	999
1	1	0			66	66	0	0	Yes	2	5	Can read with difficulty	1	1	0	0	0	1	0	0	0	0	1	0	1	0	Yes	bpl	No water treatment	Own production	1	Within an hour	7	1	1	20	0	No	No	No	3	3	More than usual	3	3	3	1	1	Less than usual
1	1	0			79.3	79.3	0	0	No		-8	999	1	0	0	0	0	1	0	0	0	0	0	0	1	0	No	bpl	No water treatment	Own production	1	Within an hour	6	1	1	22	0	Yes from recall	No	No	3	1	More than usual	1	1	3	0	999	999
1	1	0			80	80	0	0	Yes	2	-8	999	1	1	1	0	0	1	1	0	1	1	1	0	1	0	No	bpl	No water treatment	Own production	2	Within an hour	7	1	1	12	6	Yes from recall	Yes from recall	Yes from recall	2	3	More than usual	2	2	2	0	999	999
1	1	0			72.5	72.5	0	0	No		-8	999	1	1	0	0	0	0	0	0	0	0	1	0	1	0	Yes	bpl	No water treatment	Purchased from regular shop	1	After 3 days	6	1	1	5	3	Yes from card	No	Yes from card	3	1	Less than usual	1	1	1	0	999	999
1	1	0			0	0	84.5	84.5	Yes	2	10	Can read easily	1	1	1	1	1	1	1	0	1	1	1	1	1	1	No	bpl	No water treatment	Own production	1	Within 3 days	6	1	1	0	2	Yes from recall	No	No	2	2	Same as usual	2	2	2	0	999	999
1	1	0			0	0	85.2	85.2	No		-8	999	1	1	0	0	0	1	0	0	0	1	0	0	1	0	Not applicable	bpl	Chlorine	Own production	1	After 1 hour	6	1	1	12	2	Yes from recall	Yes from recall	Yes from recall	2	2	Same as usual	2	2	2	1	2	Same as usual
1	1	0			68	68	0	0	Yes	2	2	Can read with difficulty	1	1	0	0	0	1	0	0	0	1	1	0	1	0	Yes	aay	No water treatment	Purchased from ration shop	1	After 1 hour	6	1	1	5	3	Yes from card	No	Yes from card	2	2	More than usual	2	2	3	1	1	Same as usual
1	1	0			0	0	81.59999999999999	81.59999999999999	Yes	1	7	Can read with difficulty	1	1	0	0	0	0	0	0	0	0	0	0	1	0	Yes	No ration card	No water treatment	Purchased from regular shop	1	After 1 hour	5	1	1	3	6	Yes from card	Yes from recall	Yes from recall	2	2	More than usual	2	2	3	0	999	999
1	1	0			0	0	81.7	81.7	Yes	4	-8	999	1	1	0	0	0	1	0	0	0	0	1	0	1	0	No	bpl	No water treatment	Own production	1	Within an hour	6	2	999	999	0	Yes from card	Yes from recall	Yes from recall	1	1	Less than usual	1	1	3	0	999	999
1	1	0			66	66	0	0	No		9	Can read easily	1	1	0	0	0	0	0	0	0	0	0	0	0	0	Not applicable	No ration card	No water treatment	Purchased from regular shop	1	After 1 hour	6	1	1	12	6	Yes from card	Yes from card	Yes from card	1	1	Less than usual	1	1	1	1	2	Same as usual
1	1	0			0	0	82	82	Yes	3	10	Can read easily	1	1	0	0	1	1	0	0	0	0	0	0	1	0	Not applicable	No ration card	No water treatment	Own production	1	After 1 hour	6	2	999	999	7	Yes from card	Yes from card	Yes from card	2	2	Same as usual	2	2	2	0	999	999
1	1	0			69.7	69.7	0	0	No		-8	999	2	0	0	0	0	0	0	0	0	0	0	0	1	0	Not applicable	bpl	No water treatment	Own production	1	Within an hour	6	1	1	10	0	No	No	No	2	2	More than usual	3	3	3	1	2	Same as usual
1	1	0			0	0	79.2	79.2	Yes	3	-8	999	1	1	1	0	0	0	0	0	0	1	0	0	1	0	Yes	bpl	No water treatment	Purchased from ration shop	1	After 3 days	6	2	999	999	5	Yes from card	No	No	1	1	Same as usual	1	1	2	0	999	999
1	1	0			80.09999999999999	80.09999999999999	0	0	No		12	Can read easily	1	1	1	1	1	1	1	0	1	1	1	1	1	0	Not applicable	bpl	No water treatment	Own production	1	After 1 hour	6	1	1	10	8	Yes from card	Yes from card	Yes from card	2	2	Same as usual	1	1	1	0	999	999
1	1	0			74	74.3	0	0	Yes	2	8	Can read with difficulty	1	1	1	1	1	1	1	0	0	1	1	0	1	0	No	No ration card	No water treatment	Own production	1	After 1 hour	6	1	1	12	5	Yes from card	No	No	3	3	More than usual	3	3	3	0	999	999
1	1	0			0	0	75	75	Yes	2	-8	999	1	1	1	0	0	1	0	1	0	1	1	0	1	0	No	bpl	No water treatment	Purchased from ration shop	1	Don't know	7	1	1	10	5	Yes from recall	Yes from recall	Yes from recall	3	2	Same as usual	2	3	1	0	999	999
1	1	0			72	72	0	0	Yes	3	5	Can read with difficulty	1	1	1	0	0	0	0	0	0	0	0	0	1	0	Yes	bpl	No water treatment	Own production	1	Within an hour	6	1	1	25	2	Yes from card	No	Yes from card	3	2	Less than usual	2	2	2	0	999	999
1	1	0			0	0	76.5	76.5	Yes	4	-8	999	2	1	0	0	0	0	0	0	0	0	0	0	1	0	Yes	bpl	No water treatment	Own production	1	Within an hour	6	2	999	999	0	No	Yes from recall	Yes from recall	2	2	More than usual	2	2	3	1	2	Same as usual
1	1	0			68	68	0	0	No		-8	999	1	1	0	0	0	0	0	0	0	0	0	0	0	0	Not applicable	No ration card	No water treatment	Purchased from regular shop	1	After 1 hour	5	1	1	16	2	Yes from card	No	Yes from card	1	1	Same as usual	1	1	2	0	999	999
1	1	0			66	66	0	0	No		-8	999	1	1	0	0	0	0	0	0	0	0	0	0	0	0	Yes	aay	No water treatment	Own production	1	Within an hour	6	1	1	2	0	Yes from card	No	Yes from card	3	1	Less than usual	1	1	1	0	999	999
1	1	0			75	75	0	0	No		10	Can read with difficulty	1	1	1	1	1	1	1	1	1	1	1	0	1	1	Yes	No ration card	Filter with cloth	Purchased from regular shop	1	Don't know	7	1	1	8	5	Yes from card	No	Yes from card	3	3	Less than usual	2	3	2	0	999	999
1	1	0			65	65	0	0	No		10	Can read easily	1	1	1	0	0	1	1	0	0	0	1	0	1	0	Yes	No ration card	Chlorine	Own production	1	After 1 hour	8	1	1	6	5	No	No	No	1	2	Same as usual	1	1	1	0	999	999
1	1	0			63.1	63.1	0	0	Yes	2	3	Can read with difficulty	1	1	1	1	0	1	1	0	0	1	1	0	1	0	Not applicable	No ration card	No water treatment	Own production	1	After 1 hour	7	1	1	6	5	No	No	No	3	2	More than usual	3	3	1	1	2	Less than usual
1	1	0			0	0	76.40000000000001	76.40000000000001	Yes	3	-8	999	2	1	0	0	0	1	0	0	0	0	0	0	1	0	Yes	bpl	No water treatment	Own production	1	After 1 hour	6	2	999	999	0	No	Yes from recall	Yes from recall	2	2	More than usual	2	2	3	1	2	Same as usual
1	1	0			72.09999999999999	72.09999999999999	0	0	Yes	1	7	Can read easily	1	1	1	0	0	1	1	0	0	1	1	0	1	0	No	bpl	No water treatment	Own production	1	After 1 hour	7	1	1	10	2	Yes from recall	Yes from recall	Yes from recall	3	1	Less than usual	2	1	1	1	1	Less than usual
1	1	0			76.90000000000001	76.90000000000001	0	0	Yes	3	-8	999	1	1	0	0	0	0	0	0	0	1	1	0	1	0	Not applicable	No ration card	No water treatment	Purchased from regular shop	1	After 1 hour	7	1	1	21	0	Yes from recall	Yes from recall	Yes from recall	2	2	Same as usual	1	2	2	0	999	999
1	1	0			75.5	75.5	0	0	No		4	Cannot read	1	1	0	0	0	1	0	0	0	0	1	0	1	0	No	No ration card	No water treatment	Own production	1	After 1 hour	5	1	1	8	5	Yes from recall	Yes from recall	No	1	1	Same as usual	2	2	2	0	999	999
1	1	0			0	0	86	86	No		10	Can read easily	1	1	1	1	1	1	1	0	1	1	1	0	1	1	No	No ration card	No water treatment	Own production	-9	Don't know	7	1	1	6	4	Yes from card	No	Yes from card	1	1	Less than usual	1	1	1	0	999	999
1	1	0			80.59999999999999	80.59999999999999	0	0	No		-8	999	1	1	1	1	0	1	1	0	0	1	1	0	1	0	No	bpl	No water treatment	Own production	1	After 1 hour	5	1	1	10	6	Yes from card	No	Yes from card	1	1	Less than usual	1	1	1	0	999	999
1	1	0			67.7	67.7	0	0	No		-8	999	1	1	0	0	0	0	0	0	0	0	0	0	1	0	Not applicable	bpl	No water treatment	Purchased from regular shop	1	Within 3 days	6	1	1	2	6	No	No	No	3	1	Less than usual	1	1	1	0	999	999
1	1	0			65.3	65.3	0	0	Yes	5	-8	999	2	1	0	0	0	0	0	0	0	0	0	0	1	0	Yes	bpl	No water treatment	Own production	1	Within an hour	6	1	1	7	5	No	Yes from recall	Yes from recall	2	2	More than usual	2	2	3	0	999	999
1	1	0			50.5	50.5	0	0	Yes	1	-8	999	1	1	0	0	0	1	0	0	0	0	0	0	1	0	Yes	No ration card	No water treatment	Own production	1	After 1 hour	0	1	1	10	0	No	No	No	2	2	Same as usual	1	1	1	0	999	999
1	1	0			72.3	72.40000000000001	0	0	Yes	3	-8	999	1	1	1	0	0	0	0	0	0	0	0	0	1	0	Yes	bpl	No water treatment	Purchased from regular shop	1	Within an hour	6	1	1	15	0	Yes from recall	Yes from recall	Yes from recall	3	1	More than usual	1	3	1	0	999	999
1	1	0			61.5	61.5	0	0	Yes	3	-8	999	1	1	0	0	0	0	0	0	0	0	0	0	1	0	Yes	No ration card	No water treatment	Own production	1	After 1 hour	6	1	1	13	2	Yes from recall	No	No	2	2	Same as usual	2	2	2	0	999	999
1	1	0			0	0	80	80	No		-8	999	1	1	0	0	0	0	0	0	0	0	0	0	0	0	Not applicable	No ration card	No water treatment	Purchased from regular shop	2	Within an hour	6	1	1	8	6	Yes from card	No	Yes from card	3	1	Less than usual	1	1	1	0	999	999
1	1	0			71.5	72	0	0	Yes	2	-8	999	1	1	0	1	0	1	0	0	1	0	0	0	0	0	Yes	No ration card	No water treatment	Purchased from ration shop	1	After 1 hour	4	1	1	8	3	Yes from card	No	Yes from card	1	1	Same as usual	1	1	2	0	999	999
1	1	0			0	0	78.5	78.59999999999999	No		10	Can read easily	1	1	1	1	0	1	1	0	1	1	1	0	1	0	No	apl	Boiling	Own production	1	Within 3 days	6	1	1	4	8	Yes from card	Yes from card	Yes from card	2	2	Same as usual	1	1	1	0	999	999
1	1	0			80.40000000000001	80.40000000000001	0	0	Yes	3	-8	999	2	1	0	0	0	1	0	0	0	0	1	0	1	0	Yes	apl	No water treatment	Own production	1	Within an hour	6	2	999	999	0	No	Yes from recall	Yes from recall	2	2	More than usual	2	2	3	0	999	999
1	1	0			0	0	85.5	85.59999999999999	Yes	2	-8	999	1	1	1	1	1	1	1	1	0	1	1	0	1	0	No	No ration card	No water treatment	Own production	1	After 1 hour	1	2	999	999	5	Yes from card	Yes from card	Yes from card	3	3	Same as usual	3	3	3	0	999	999
1	1	0			76	76.09999999999999	0	0	Yes	5	5	Can read with difficulty	1	1	1	0	0	1	0	0	0	0	1	0	1	0	Yes	bpl	No water treatment	Own production	1	Within an hour	6	1	1	10	2	Yes from card	-9	-9	1	3	Same as usual	2	1	1	0	999	999
1	1	0			0	0	80.5	80.5	No		5	Cannot read	1	1	1	1	0	1	0	0	0	1	1	0	1	1	Not applicable	No ration card	Boiling	Own production	1	Within 3 days	6	1	1	3	2	-9	Yes from card	Yes from card	3	3	More than usual	3	3	3	0	999	999
1	1	0			0	0	90	90	Yes	1	10	Can read easily	1	1	0	0	0	0	0	0	0	1	0	0	1	0	Yes	No ration card	Boiling	Own production	1	Within an hour	7	1	1	16	0	Yes from card	Yes from card	Yes from card	3	1	Same as usual	1	1	2	1	3	Less than usual
1	1	0			0	0	85.8	85.8	Yes	1	7	Can read easily	1	1	0	0	0	0	0	0	0	0	1	0	0	0	Yes	No ration card	Chlorine	Purchased from regular shop	1	After 1 hour	3	2	999	999	5	Yes from recall	Yes from recall	Yes from recall	2	2	Same as usual	3	2	2	0	999	999
1	1	0			58	58	0	0	No		-8	999	1	1	0	0	0	1	0	0	0	0	1	0	1	0	Yes	aay	Chlorine	Own production	1	Within 3 days	0	1	1	0	0	No	No	No	1	2	Same as usual	1	2	2	0	999	999
1	1	0			69	69	0	0	Yes	4	-8	999	1	1	0	0	0	0	0	0	0	0	0	0	1	0	Not applicable	No ration card	No water treatment	Own production	1	After 1 hour	7	1	1	20	0	Yes from recall	Yes from recall	Yes from recall	1	1	More than usual	1	1	2	0	999	999
1	1	0			78	78	0	0	No		-8	999	1	0	0	0	0	0	0	0	0	0	1	0	0	0	Not applicable	No ration card	No water treatment	Purchased from regular shop	1	Within an hour	6	1	2	999	6	No	No	Yes from card	1	1	Less than usual	1	1	1	1	1	Less than usual
1	1	0			66.2	66.2	0	0	No		-8	999	2	1	0	0	0	1	0	0	0	0	0	0	1	0	Yes	bpl	No water treatment	Own production	1	After 1 hour	6	1	1	6	0	No	Yes from recall	Yes from recall	3	2	More than usual	2	2	2	1	2	More than usual
1	1	0			69.5	69.5	0	0	Yes	1	5	Can read with difficulty	1	1	1	0	1	0	0	0	0	0	0	0	0	0	No	aay	No water treatment	Purchased from regular shop	2	Within an hour	0	1	1	20	0	Yes from recall	Yes from recall	Yes from recall	3	1	Less than usual	2	2	2	0	999	999
1	1	0			70.09999999999999	70.09999999999999	0	0	Yes	4	5	Can read with difficulty	2	1	0	0	0	1	0	0	0	0	1	0	1	0	Yes	bpl	No water treatment	Own production	1	After 1 hour	6	1	1	5	0	No	Yes from recall	Yes from recall	2	2	More than usual	2	2	3	0	999	999
1	1	0			0	0	82.90000000000001	82.90000000000001	Yes	6	-8	999	1	1	1	0	1	1	0	0	1	1	1	1	1	0	Not applicable	bpl	No water treatment	Purchased from ration shop	1	Within an hour	7	1	1	7	4	Yes from recall	No	Yes from recall	2	3	Same as usual	1	2	3	0	999	999
1	1	0			79.5	79.5	0	0	Yes	1	-8	999	1	1	1	0	0	1	1	0	0	1	1	0	1	0	Yes	No ration card	Chlorine	Purchased from regular shop	1	After 1 hour	6	1	1	8	8	Yes from card	No	Yes from card	1	1	Less than usual	1	-8	1	0	999	999
1	1	0			0	0	75	75	No		-8	999	1	1	0	0	0	0	0	0	0	0	1	0	1	0	Yes	bpl	No water treatment	Purchased from regular shop	1	Within an hour	6	2	999	999	6	Yes from card	No	Yes from card	2	2	Same as usual	2	2	2	0	999	999
1	1	0			74.5	74.5	0	0	Yes	3	-8	999	1	1	1	1	0	1	0	0	0	1	0	0	1	0	No	No ration card	Boiling	Own production	1	After 1 hour	6	2	999	999	3	Yes from card	Yes from card	Yes from card	3	2	Same as usual	1	1	1	1	3	Same as usual
1	1	0			71.2	71.2	0	0	No		7	Can read with difficulty	1	1	1	1	0	1	1	1	1	1	1	0	1	1	Not applicable	bpl	Boiling	Own production	-9	Within 3 days	6	2	999	999	5	-9	Yes from card	Yes from card	2	2	Less than usual	2	3	3	0	999	999
1	1	0			66	66	0	0	No		-8	999	1	1	0	0	0	0	0	0	0	0	0	0	0	0	No	bpl	No water treatment	Purchased from regular shop	1	Within 3 days	6	1	1	10	6	No	No	No	3	2	Same as usual	1	1	1	0	999	999
1	1	0			76.5	76.5	0	0	No		10	Can read easily	1	1	0	1	0	1	1	0	0	1	1	0	0	0	No	No ration card	Filter with cloth	Purchased from regular shop	2	Within an hour	0	1	1	1	2	Yes from card	Yes from recall	Yes from recall	3	1	Same as usual	2	1	1	0	999	999
1	1	0			0	0	67	67	Yes	3	8	Can read easily	1	1	1	0	0	1	1	0	0	1	1	0	1	0	No	bpl	No water treatment	Own production	1	After 1 hour	7	1	1	17	2	No	No	No	3	1	Less than usual	1	1	2	0	999	999
1	1	0			74	74	0	0	Yes	1	-8	999	1	1	1	1	1	1	1	1	1	1	1	1	1	1	No	No ration card	No water treatment	Own production	1	Within an hour	7	1	1	4	6	Yes from recall	Yes from recall	Yes from recall	3	2	More than usual	2	2	3	0	999	999
1	1	0			0	0	85	85	Yes	1	3	Can read easily	1	1	1	1	0	1	0	0	0	0	0	0	1	0	No	bpl	Chlorine	Own production	1	Within an hour	5	1	1	11	2	Yes from card	Yes from recall	Yes from recall	2	3	More than usual	3	2	2	0	999	999
1	1	0			79.2	79.2	0	0	Yes	6	5	Can read with difficulty	2	1	0	0	0	0	0	0	0	0	1	0	1	0	Yes	bpl	No water treatment	Own production	2	Within an hour	6	1	1	3	2	Yes from recall	Yes from recall	No	1	1	Less than usual	1	2	1	0	999	999
1	1	0			60	60	0	0	No		-8	999	1	1	1	0	0	1	1	0	0	1	1	0	1	0	No	bpl	No water treatment	Purchased from ration shop	-9	Don't know	0	1	1	0	0	Yes from recall	Yes from recall	Yes from recall	3	3	Same as usual	2	3	2	0	999	999
1	1	0			75	75	0	0	Yes	2	3	Can read with difficulty	1	1	0	0	0	0	0	0	0	0	0	0	0	0	Not applicable	bpl	No water treatment	Own production	1	Within an hour	7	2	999	999	0	Yes from card	Yes from recall	Yes from recall	1	1	Less than usual	1	2	3	0	999	999
1	1	0			75.5	75.5	0	0	Yes	1	-8	999	1	1	1	1	0	1	0	0	0	0	1	0	1	0	Not applicable	bpl	No water treatment	Own production	1	After 1 hour	6	1	1	12	2	Yes from recall	No	No	3	2	Same as usual	1	2	2	1	2	Same as usual
1	1	0			66.5	66.5	0	0	Yes	1	1	Cannot read	1	1	0	0	0	1	1	0	0	0	1	0	1	0	Yes	aay	No water treatment	Own production	1	Within an hour	4	1	1	8	5	Yes from card	No	Yes from card	2	2	More than usual	2	2	3	0	999	999
1	1	0			0	0	87.59999999999999	87.59999999999999	Yes	4	15	Can read easily	1	1	1	1	1	0	1	0	1	1	1	0	1	1	No	bpl	No water treatment	Own production	1	Within an hour	7	1	1	17	2	Yes from card	Yes from card	Yes from card	3	1	More than usual	1	1	3	1	3	Less than usual
1	1	0			0	0	72	72	No		7	Can read easily	1	1	1	0	0	1	0	0	0	1	1	0	1	0	Yes	bpl	No water treatment	Own production	1	Within an hour	6	1	1	20	2	Yes from card	No	Yes from card	3	1	Same as usual	2	1	2	1	1	Same as usual
1	1	0			0	0	79.5	80	No		-8	999	1	1	0	0	0	0	0	0	0	0	0	0	0	0	Not applicable	No ration card	No water treatment	Purchased from regular shop	1	After 1 hour	3	2	999	999	8	Yes from card	Yes from card	Yes from card	1	1	Not breastfed at all	1	1	1	0	999	999
1	1	0			71	71	0	0	No		-8	999	1	1	1	0	0	0	0	0	0	1	1	0	1	0	Not applicable	bpl	No water treatment	Own production	1	After 1 hour	0	1	1	18	0	No	Yes from recall	Yes from recall	2	-8	Same as usual	-8	2	2	1	-8	Not fed at all
1	1	0			79	79	0	0	Yes	2	9	Can read easily	1	1	1	0	0	0	0	0	0	1	1	0	1	0	Yes	bpl	No water treatment	Own production	1	Within an hour	6	1	1	10	2	Yes from card	Yes from card	No	2	3	Less than usual	2	1	1	0	999	999
1	1	0			0	0	87.40000000000001	87.40000000000001	Yes	1	10	Can read easily	1	1	0	1	0	1	0	0	0	1	1	0	1	0	Not applicable	No ration card	No water treatment	Own production	1	After 1 hour	6	1	1	2	0	Yes from recall	Yes from recall	Yes from recall	3	1	Less than usual	2	1	2	0	999	999
1	1	0			64	64	0	0	No		-8	999	1	1	0	0	0	0	0	0	0	0	1	0	1	0	Yes	bpl	No water treatment	Purchased from regular shop	1	After 1 hour	6	1	1	2	6	No	No	Yes from card	3	1	Less than usual	1	1	1	1	1	Same as usual
1	1	0			68	68	0	0	No		10	Can read easily	1	1	0	0	0	1	0	0	0	0	1	0	0	0	Not applicable	No ration card	No water treatment	Purchased from regular shop	1	Within an hour	6	1	1	10	0	No	No	No	3	1	Less than usual	1	1	2	1	3	Less than usual
1	1	0			0	0	87	87	Yes	4	-8	999	2	1	0	0	0	0	0	0	0	0	0	0	1	0	Yes	bpl	No water treatment	Own production	1	Within an hour	6	1	1	4	0	No	Yes from recall	No	2	1	More than usual	2	2	2	0	999	999
1	1	0			0	0	84.59999999999999	84.59999999999999	Yes	2	8	Can read easily	1	1	1	1	0	1	1	0	0	1	1	0	1	0	Not applicable	No ration card	No water treatment	Purchased from regular shop	1	Within an hour	6	1	1	12	1	Yes from card	Yes from recall	Yes from recall	2	2	Same as usual	3	3	3	0	999	999
1	1	0			0	0	80.7	80.7	Yes	5	3	Can read with difficulty	2	1	0	0	0	1	0	0	0	0	0	0	1	0	Yes	bpl	No water treatment	Purchased from regular shop	1	Within an hour	6	2	999	999	0	No	Yes from recall	Yes from recall	2	2	More than usual	2	2	2	0	999	999
1	1	0			63	63	0	0	No		-8	999	1	1	0	0	0	1	0	0	0	0	0	0	0	0	No	bpl	No water treatment	Purchased from regular shop	1	After 1 hour	6	1	1	10	6	No	No	No	1	1	Less than usual	1	1	1	0	999	999
1	1	0			0	0	66.5	66.5	No		-8	999	2	1	0	0	0	0	0	0	0	0	0	0	1	0	Yes	bpl	No water treatment	Purchased from regular shop	1	Within an hour	6	2	999	999	0	No	Yes from recall	Yes from recall	2	2	More than usual	2	2	3	0	999	999
1	1	0			71	71	0	0	Yes	2	-8	999	1	1	1	0	0	1	0	0	0	1	0	0	1	0	Yes	bpl	No water treatment	Own production	1	After 1 hour	7	1	1	17	2	Yes from card	No	Yes from recall	3	1	Less than usual	2	2	2	0	999	999
1	1	0			74	74	0	0	No		-8	999	1	1	0	0	0	1	0	0	0	0	0	0	1	0	No	bpl	No water treatment	Purchased from regular shop	1	After 1 hour	6	1	1	2	6	Yes from card	No	No	3	1	Less than usual	1	1	1	0	999	999
1	1	0			0	0	82	82	No		-8	999	1	1	1	0	0	1	0	0	0	0	1	0	0	0	Yes	bpl	No water treatment	Own production	1	Within an hour	5	1	1	8	5	Yes from card	Yes from card	Yes from card	1	3	More than usual	1	1	1	0	999	999
1	1	0			70.5	70.5	0	0	Yes	1	5	Can read with difficulty	1	1	0	0	0	1	0	0	0	1	0	0	1	0	Yes	No ration card	No water treatment	Purchased from regular shop	1	After 1 hour	5	1	1	6	2	No	No	No	2	2	Same as usual	2	2	2	0	999	999
1	1	0			87	87	0	0	Yes	3	8	Can read easily	1	1	1	0	0	1	0	0	1	1	1	1	1	0	Not applicable	bpl	Boiling	Own production	1	After 1 hour	6	1	1	3	2	Yes from card	Yes from recall	Yes from card	3	2	Same as usual	2	1	2	1	3	Same as usual
1	1	0			0	0	85.5	85.5	Yes	1	9	Can read easily	1	1	1	0	0	1	0	0	0	0	0	0	1	0	Yes	bpl	No water treatment	Own production	1	Within an hour	6	1	1	15	2	Yes from recall	Yes from recall	Yes from recall	3	1	More than usual	1	1	2	0	999	999
1	1	0			62	62	0	0	Yes	2	-8	999	1	1	1	0	0	0	0	0	0	1	1	0	1	0	Not applicable	bpl	No water treatment	Own production	1	After 1 hour	0	1	1	20	2	Yes from recall	Yes from recall	Yes from recall	2	1	Same as usual	2	1	2	1	-8	Same as usual
1	1	0			79.3	79.3	0	0	Yes	4	7	Can read easily	1	1	1	1	0	0	0	0	0	1	1	0	1	0	Not applicable	bpl	Boiling	Own production	1	After 1 hour	7	1	1	0	4	Yes from recall	Yes from recall	Yes from recall	1	1	Same as usual	1	1	2	0	999	999
1	1	0			78	78	0	0	No		10	Can read easily	1	1	1	1	1	1	1	0	0	1	1	0	1	1	Yes	bpl	No water treatment	Purchased from regular shop	1	After 1 hour	7	1	1	8	2	Yes from recall	No	No	2	2	Same as usual	2	2	2	0	999	999
1	1	0			0	0	31.6	31.6	No		-8	999	1	1	0	0	0	0	0	0	0	1	0	0	1	0	Not applicable	No ration card	No water treatment	Purchased from regular shop	999	999	999		999	999	2	Yes from card	No	No	1	2	Same as usual	1	1	1	0	999	999
1	1	0			76	76	0	0	Yes	5	5	Can read easily	1	1	0	0	0	1	0	0	0	0	0	0	1	0	Yes	bpl	No water treatment	Purchased from regular shop	1	Within an hour	5	1	1	9	4	Yes from recall	No	No	2	1	Same as usual	2	1	2	0	999	999
1	1	0			0	0	69.90000000000001	69.90000000000001	Yes	4	5	Can read easily	1	1	1	1	0	1	1	0	1	1	1	0	1	0	No	apl	Boiling	Own production	1	After 1 hour	6	1	1	3	3	Yes from card	Yes from recall	Yes from card	3	2	Same as usual	2	1	2	0	999	999
1	1	0			72.5	72.5	0	0	No		-8	999	1	1	0	0	0	0	0	0	0	1	0	0	1	0	Yes	aay	No water treatment	Purchased from regular shop	1	After 3 days	9	1	1	10	4	Yes from card	No	Yes from card	2	2	More than usual	2	2	3	0	999	999
1	1	0			0	0	79	79	No		-8	999	1	1	1	0	0	0	0	0	0	1	0	0	1	0	No	bpl	Boiling	Own production	-9	Don't know	6	1	2	999	4	-9	Yes from card	Yes from card	2	2	Same as usual	2	2	2	0	999	999
1	1	0			72	72	0	0	Yes	2	-8	999	1	1	0	0	0	1	0	1	0	0	0	0	1	0	Yes	bpl	No water treatment	Purchased from ration shop	1	After 3 days	10	1	1	8	3	Yes from card	No	Yes from card	1	1	More than usual	1	1	1	0	999	999
1	1	0			69.5	69.5	0	0	Yes	2	3	Cannot read	1	1	0	1	0	1	0	0	1	1	1	0	1	0	Yes	No ration card	No water treatment	Own production	1	Within an hour	12	1	1	3	5	Yes from card	No	No	2	2	More than usual	2	2	3	0	999	999
1	1	0			0	0	81.09999999999999	81.09999999999999	No		3	Can read with difficulty	1	1	0	0	0	0	0	0	0	0	0	0	1	0	Yes	No ration card	No water treatment	Own production	1	Within an hour	6	1	1	12	2	Yes from recall	No	Yes from recall	3	1	Same as usual	2	3	2	0	999	999
1	1	0			68	68	0	0	Yes	3	-8	999	1	1	1	1	1	1	1	0	0	1	1	0	1	0	Yes	bpl	No water treatment	Own production	1	Within an hour	6	1	1	15	2	Yes from recall	Yes from recall	Yes from recall	2	2	Less than usual	1	2	2	1	1	Less than usual
1	1	0			70	70	0	0	Yes	2	8	Can read easily	1	1	0	0	0	0	0	0	0	0	1	0	1	0	Yes	bpl	No water treatment	Own production	1	Within an hour	6	1	1	20	0	Yes from recall	Yes from recall	Yes from recall	3	3	More than usual	2	1	2	1	3	More than usual
1	1	0			55.5	56	0	0	Yes	3	-8	999	1	1	0	0	0	0	0	0	0	0	0	0	0	0	No	No ration card	No water treatment	Purchased from regular shop	1	After 1 hour	5	1	1	8	0	No	No	Yes from recall	1	1	More than usual	1	1	3	0	999	999
1	1	0			0	0	79	79	Yes	1	10	Can read with difficulty	1	1	1	1	1	0	0	0	0	1	1	0	1	0	Not applicable	apl	Boiling	Own production	1	Within an hour	6	1	1	20	2	Yes from card	No	Yes from card	3	2	Less than usual	2	2	2	0	999	999
1	1	0			0	0	62.5	62.5	Yes	5	-8	999	2	0	0	0	0	0	0	0	0	0	0	0	0	0	Not applicable	apl	No water treatment	Purchased from regular shop	1	After 1 hour	6	1	1	10	0	No	Yes from recall	Yes from recall	2	2	More than usual	1	1	3	0	999	999
1	1	0			65.5	65.5	0	0	No		-8	999	1	1	0	0	0	0	0	0	0	0	0	0	1	0	Yes	No ration card	No water treatment	Purchased from regular shop	1	After 1 hour	5	1	1	5	5	Yes from card	No	Yes from card	1	1	More than usual	1	1	3	0	999	999
1	1	0			63.6	63.6	0	0	No		10	Can read easily	1	1	1	0	0	1	0	0	0	0	1	0	1	0	Yes	bpl	No water treatment	Own production	1	Within an hour	6	1	1	7	4	No	No	No	2	2	Same as usual	1	1	1	0	999	999
1	1	0			72	72	0	0	No		5	Can read with difficulty	1	1	0	0	0	1	0	0	0	1	1	0	1	0	Not applicable	No ration card	No water treatment	Purchased from regular shop	2	Within 3 days	6	1	1	4	1	Yes from card	-9	Yes from card	1	2	More than usual	1	1	1	1	1	Less than usual
1	1	0			74	74	0	0	Yes	1	10	Can read easily	1	1	0	0	0	1	0	0	0	0	1	0	1	0	Not applicable	No ration card	No water treatment	Purchased from regular shop	1	After 1 hour	1	1	1	12	2	Yes from card	No	Yes from card	2	2	Same as usual	2	2	2	0	999	999
1	1	0			0	0	84.59999999999999	84.59999999999999	Yes	3	10	Can read with difficulty	1	1	1	0	0	1	1	1	0	1	1	1	1	0	Not applicable	bpl	No water treatment	Own production	1	Within an hour	7	1	1	7	8	Yes from recall	No	-9	3	1	Same as usual	2	2	2	0	999	999
1	1	0			67.5	67.5	0	0	No		10	Can read easily	1	1	0	0	0	1	0	0	0	0	1	0	1	0	No	No ration card	Chlorine	Purchased from regular shop	1	After 1 hour	6	1	1	16	2	No	No	No	2	2	Same as usual	2	2	2	0	999	999
1	1	0			0	0	86.90000000000001	86.90000000000001	Yes	4	6	Can read easily	1	1	1	0	0	1	0	0	1	1	1	0	1	0	No	bpl	Boiling	Own production	1	After 1 hour	7	1	1	4	5	Yes from card	Yes from recall	Yes from card	3	2	Same as usual	2	1	2	0	999	999
1	1	0			0	0	94.5	94.5	Yes	2	7	Can read easily	1	1	1	1	1	1	1	0	1	1	1	0	1	1	Not applicable	bpl	No water treatment	Own production	1	Within an hour	6	1	1	8	2	Yes from recall	Yes from recall	Yes from recall	3	2	Less than usual	1	2	3	0	999	999
1	1	0			71	71	0	0	No		-8	999	1	1	0	0	0	1	0	0	0	0	1	0	1	0	Not applicable	No ration card	No water treatment	Purchased from regular shop	1	After 3 days	10	1	1	10	3	No	No	No	2	2	More than usual	2	2	3	0	999	999
1	1	0			68	68.5	0	0	No		8	Can read easily	1	1	0	0	0	1	0	0	0	0	0	0	1	0	No	aay	No water treatment	Own production	1	After 1 hour	5	1	1	7	5	Yes from recall	Yes from recall	Yes from recall	1	1	Same as usual	1	1	2	0	999	999
1	1	0			75	75	0	0	No		-8	999	1	1	0	0	0	0	0	0	0	0	0	0	0	0	Not applicable	No ration card	No water treatment	Own production	1	Within an hour	6	1	1	10	6	Yes from card	No	Yes from card	3	1	Less than usual	1	1	1	0	999	999
1	1	0			67	67	0	0	No		-8	999	1	1	0	0	0	0	0	0	0	0	1	0	1	0	Yes	No ration card	No water treatment	Purchased from regular shop	1	After 1 hour	7	1	1	13	3	No	No	No	2	2	Same as usual	2	2	2	0	999	999
1	1	0			0	0	65.09999999999999	65.09999999999999	Yes	3	-8	999	2	1	0	0	0	0	0	0	0	0	0	0	1	0	Yes	bpl	No water treatment	Own production	1	Within an hour	6	2	999	999	0	No	Yes from recall	Yes from recall	2	2	More than usual	2	2	3	0	999	999
1	1	0			84.5	84.5	0	0	Yes	3	-8	999	1	1	0	0	0	0	0	0	0	0	1	0	1	0	Not applicable	No ration card	No water treatment	Purchased from regular shop	1	Within 3 days	6	2	999	999	6	Yes from card	No	No	2	1	Same as usual	2	1	2	0	999	999
1	1	0			65.09999999999999	65.09999999999999	0	0	Yes	5	-8	999	2	1	0	0	0	0	0	0	0	0	0	0	1	0	Yes	bpl	No water treatment	Own production	1	Within an hour	6	1	1	9	0	No	No	No	2	2	More than usual	2	2	3	0	999	999
1	1	0			0	0	65	65	No		-8	999	1	1	1	0	0	0	0	0	0	0	0	0	1	0	No	No ration card	No water treatment	Own production	1	Within an hour	6	1	1	15	0	Yes from recall	Yes from recall	Yes from recall	3	2	Same as usual	1	1	2	1	2	Same as usual
1	1	0			0	0	79.5	79.5	No		-8	999	2	0	0	0	0	0	0	0	0	0	0	0	1	0	Not applicable	bpl	No water treatment	Purchased from regular shop	1	After 1 hour	7	2	999	999	6	Yes from card	No	No	1	1	Less than usual	1	1	1	1	1	Less than usual
1	1	0			71	71	0	0	Yes	2	-8	999	1	1	0	0	0	1	0	0	0	0	0	0	1	0	No	bpl	No water treatment	Own production	1	Within 3 days	7	1	1	10	2	Yes from recall	Yes from recall	Yes from recall	1	1	More than usual	1	1	3	0	999	999
1	1	0			0	0	78	78.5	Yes	4	3	Can read with difficulty	1	1	1	1	0	1	0	1	0	1	1	0	1	0	Yes	aay	No water treatment	Own production	2	After 1 hour	5	1	1	3	2	Yes from recall	No	No	2	2	Same as usual	2	2	2	0	999	999
1	1	0			69.2	69.2	0	0	Yes	9	10	Can read easily	1	0	1	1	0	1	1	0	1	1	0	0	1	1	No	bpl	Boiling	Own production	1	After 1 hour	0	1	1	3	0	Yes from card	Yes from recall	Yes from card	3	2	Same as usual	2	1	1	0	999	999
1	1	0			0	0	90.8	90.8	No		7	Can read with difficulty	1	1	1	1	0	1	1	1	1	1	1	1	1	1	Not applicable	apl	Boiling	Own production	-9	After 1 hour	6	1	1	4	4	-9	Yes from card	Yes from card	3	2	More than usual	3	2	2	0	999	999
1	1	0			78	78	0	0	Yes	2	8	Can read easily	1	1	1	1	0	1	0	0	1	1	1	0	1	0	Yes	bpl	Boiling	Own production	1	After 1 hour	6	1	1	2	3	-9	Yes from card	Yes from card	3	2	More than usual	3	3	2	0	999	999
1	1	0			67	67	0	0	Yes	2	1	Cannot read	1	1	0	0	0	1	1	0	0	0	1	0	1	0	No	No ration card	No water treatment	Purchased from regular shop	1	Within 3 days	7	1	1	7	5	Yes from card	No	Yes from card	3	2	More than usual	2	1	3	0	999	999
1	1	0			78.90000000000001	78.90000000000001	0	0	Yes	8	3	Can read easily	1	0	1	1	0	1	0	0	0	1	1	0	1	0	No	bpl	Boiling	Own production	1	After 1 hour	6	1	1	3	2	Yes from card	Yes from recall	Yes from card	3	2	Same as usual	2	1	1	1	2	Same as usual
1	1	0			78	78	0	0	Yes	2	-8	999	1	1	0	0	0	0	0	0	0	0	0	0	0	0	Yes	bpl	No water treatment	Purchased from ration shop	1	After 1 hour	8	1	1	7	2	Yes from card	No	No	2	1	More than usual	2	1	2	0	999	999
1	1	0			61	61	0	0	No		-8	999	1	1	0	0	0	0	0	0	0	0	0	0	0	0	No	bpl	No water treatment	Purchased from regular shop	1	After 1 hour	6	1	1	12	6	Yes from card	No	No	3	1	Less than usual	1	1	1	0	999	999
1	1	0			0	0	68	68	Yes	1	7	Can read easily	1	1	0	0	0	0	0	0	0	0	1	0	0	0	Yes	No ration card	Chlorine	Purchased from regular shop	1	Within an hour	4	1	1	6	3	No	No	Yes from recall	2	1	Same as usual	2	1	2	1	-8	Not fed at all
1	1	0			66	66	0	0	Yes	4	9	Can read easily	1	1	1	0	1	1	1	0	0	1	1	1	1	0	Not applicable	bpl	No water treatment	Purchased from ration shop	1	Don't know	7	1	1	10	3	No	No	No	3	3	Same as usual	2	2	2	0	999	999
1	1	0			0	0	80.5	80.5	Yes	8	4	Can read with difficulty	1	0	1	1	0	1	0	0	0	1	0	0	1	0	No	bpl	Boiling	Own production	1	After 1 hour	6	1	1	5	4	Yes from card	Yes from recall	Yes from card	3	2	Same as usual	2	1	2	0	999	999
1	1	0			67.5	67.5	0	0	Yes	20	-8	999	2	1	0	0	0	1	0	0	0	0	0	0	1	0	Yes	aay	No water treatment	Purchased from regular shop	2	After 1 hour	6	2	999	999	1	No	No	No	2	3	Less than usual	1	1	2	1	2	Same as usual
1	1	0			91.5	91	0	0	No		6	Can read with difficulty	1	1	1	1	0	1	0	0	1	1	1	0	1	0	Yes	bpl	Boiling	Own production	2	After 1 hour	7	1	1	3	4	-9	Yes from card	Yes from card	3	3	More than usual	3	3	3	0	999	999
1	1	0			0	0	74.40000000000001	74.40000000000001	No		-8	999	1	1	0	0	0	1	0	0	0	1	0	0	1	0	Not applicable	bpl	Boiling	Own production	1	Within an hour	6	2	999	999	2	Yes from recall	-9	-9	2	2	Same as usual	2	2	2	0	999	999
1	1	0			0	0	81	81	No		-8	999	2	1	0	0	0	0	0	0	0	0	0	0	1	0	Not applicable	No ration card	No water treatment	Own production	1	Within an hour	6	2	999	999	0	No	No	No	2	2	More than usual	3	2	2	0	999	999
1	1	0			76.5	76.5	0	0	No		-8	999	1	1	1	1	0	1	1	1	1	0	1	0	0	0	Not applicable	bpl	No water treatment	Own production	1	Within an hour	6	1	1	7	4	No	Yes from card	No	2	2	Same as usual	2	1	1	0	999	999
1	1	0			71	71	0	0	Yes	3	-8	999	1	1	1	0	0	0	0	0	0	0	1	0	1	0	Not applicable	apl	No water treatment	Own production	1	After 1 hour	6	1	1	15	0	Yes from recall	Yes from recall	Yes from recall	2	3	More than usual	1	1	3	1	2	Less than usual
1	1	0			77.59999999999999	77.5	0	0	Yes	2	-8	999	1	0	0	0	0	0	0	0	0	0	0	0	1	0	Not applicable	No ration card	No water treatment	Own production	1	Within an hour	6	1	1	6	3	No	Yes from recall	No	1	1	Same as usual	-8	2	1	0	999	999
1	1	0			0	0	87.59999999999999	87.59999999999999	Yes	4	-8	999	1	1	0	0	0	1	0	0	0	0	0	0	1	0	Yes	bpl	No water treatment	Own production	1	After 1 hour	1	1	1	2	2	Yes from recall	No	No	2	1	More than usual	1	2	3	0	999	999
1	1	0			76	76	0	0	No		10	Can read easily	1	1	1	1	0	0	0	0	0	1	1	0	1	0	Not applicable	No ration card	No water treatment	Own production	1	Within an hour	5	1	1	20	2	Yes from recall	Yes from recall	Yes from recall	3	1	More than usual	1	3	1	0	999	999
1	1	0			0	0	79.09999999999999	79.09999999999999	No		-8	999	1	1	1	0	0	0	0	0	0	0	0	0	0	0	Not applicable	bpl	No water treatment	Purchased from ration shop	999	999	999		999	999	7	Yes from recall	No	-9	3	2	More than usual	2	3	2	0	999	999
1	1	0			73.5	73.5	0	0	Yes	9	12	Can read easily	1	1	0	0	1	1	1	0	0	0	1	1	0	0	No	No ration card	No water treatment	Purchased from regular shop	1	After 1 hour	6	2	999	999	1	Yes from card	Yes from card	Yes from recall	2	2	More than usual	2	2	2	0	999	999
1	1	0			68.2	68.09999999999999	0	0	Yes	6	-8	999	1	1	0	0	0	0	0	0	0	0	1	0	1	0	No	bpl	No water treatment	Own production	2	Within an hour	6	1	1	4	0	Yes from recall	Yes from recall	Yes from recall	2	2	Same as usual	1	2	2	0	999	999
1	1	0			66.59999999999999	66.59999999999999	0	0	No		10	Can read easily	1	1	1	0	1	1	1	0	1	1	1	0	1	0	Yes	bpl	No water treatment	Own production	1	Within 3 days	5	1	1	12	5	No	No	No	-8	1	Less than usual	1	1	1	0	999	999
1	1	0			62.6	62.6	0	0	Yes	1	4	Can read with difficulty	1	0	1	1	0	1	0	0	0	1	1	0	1	0	No	No ration card	Boiling	Own production	1	After 1 hour	6	1	1	4	2	Yes from card	Yes from recall	Yes from card	3	2	Same as usual	2	2	2	0	999	999
1	1	0			68.59999999999999	68.59999999999999	0	0	No		-8	999	1	1	1	1	0	1	1	1	0	1	1	0	1	1	Not applicable	bpl	Chlorine	Own production	1	Within an hour	5	1	1	6	8	Yes from card	Yes from card	Yes from card	1	1	Less than usual	1	1	1	1	2	Same as usual
1	1	0			0	0	66.5	66.5	Yes	4	-8	999	2	1	0	0	0	0	0	0	0	0	0	0	1	0	Yes	bpl	No water treatment	Own production	1	Not breastfed	6	2	999	999	0	Yes from recall	Yes from recall	Yes from recall	2	3	Same as usual	1	2	2	0	999	999
1	1	0			0	0	87	87	Yes	2	5	Can read with difficulty	1	1	0	0	0	1	0	0	0	1	1	0	1	0	No	bpl	No water treatment	Own production	1	After 3 days	5	1	1	4	2	Yes from recall	No	No	2	2	Same as usual	2	2	2	0	999	999
1	1	0			0	0	79.2	79.2	Yes	7	7	Can read easily	1	1	1	1	0	1	0	0	1	1	1	0	1	0	No	bpl	Boiling	Own production	1	After 1 hour	6	1	1	4	3	Yes from card	-9	-9	3	2	Same as usual	2	1	2	0	999	999
1	1	0			74	74	0	0	Yes	2	15	Can read easily	1	1	1	0	0	1	0	0	0	1	1	1	1	0	Yes	apl	No water treatment	Borrowed, bartered, exchanged	2	After 1 hour	5	1	1	12	0	Yes from recall	Yes from recall	Yes from recall	2	2	More than usual	2	2	3	0	999	999
1	1	0			80.5	80.5	0	0	No		-8	999	1	1	1	0	0	1	0	1	0	0	1	0	1	0	Yes	aay	No water treatment	Purchased from regular shop	1	Within 3 days	12	1	1	2	2	Yes from card	-9	Yes from card	2	2	Same as usual	2	2	2	0	999	999
1	1	0			78	78	0	0	No		-8	999	1	1	0	0	0	0	0	0	0	1	1	0	1	0	Yes	bpl	No water treatment	Purchased from ration shop	1	After 1 hour	6	1	1	11	3	Yes from recall	-9	-9	2	2	More than usual	2	2	3	1	-8	Not fed at all
1	1	0			68	68	0	0	Yes	2	5	Can read easily	1	1	1	0	0	1	1	0	0	0	1	0	1	0	Not applicable	aay	No water treatment	Own production	1	After 1 hour	6	1	1	8	5	No	No	No	3	3	More than usual	3	3	3	1	3	More than usual
1	1	0			0	0	85	85	Yes	2	-8	999	1	1	1	0	0	1	1	0	0	1	1	1	1	0	No	No ration card	No water treatment	Own production	1	Don't know	7	1	1	3	7	Yes from recall	-9	-9	3	2	More than usual	2	3	2	0	999	999
1	1	0			71.90000000000001	71.8	0	0	No		-8	999	2	1	0	0	0	0	0	0	0	0	0	0	1	0	Yes	bpl	No water treatment	Own production	1	After 1 hour	6	1	1	5	0	No	Yes from recall	No	1	1	Less than usual	1	1	1	0	999	999
1	1	0			75	75	0	0	Yes	4	-8	999	1	1	1	1	1	1	1	0	1	1	1	0	1	0	No	bpl	Chlorine	Own production	1	After 1 hour	5	2	999	999	1	Yes from card	Yes from card	Yes from recall	2	2	Same as usual	2	2	2	0	999	999
1	1	0			84	84	0	0	No		8	Can read easily	2	0	0	0	0	0	0	0	0	0	0	0	0	0	Not applicable	bpl	No water treatment	Own production	1	Within 3 days	5	2	999	999	7	Yes from recall	Yes from recall	Yes from recall	3	2	Same as usual	2	2	2	0	999	999
1	1	0			0	0	79.5	79.5	Yes	2	-8	999	1	1	1	1	0	1	0	0	1	1	0	0	1	0	Yes	bpl	Boiling	Own production	1	Within 3 days	6	1	1	4	2	-9	Yes from recall	No	3	3	More than usual	3	3	3	0	999	999
1	1	0			69	69	0	0	No		8	Can read easily	1	1	0	0	0	0	0	1	0	1	0	0	1	0	No	bpl	No water treatment	Own production	1	After 1 hour	6	1	1	17	3	Yes from card	No	Yes from card	2	2	Same as usual	2	2	2	0	999	999
1	1	0			71.59999999999999	71.59999999999999	0	0	No		-8	999	1	1	1	0	0	0	0	1	0	1	1	0	1	0	Not applicable	bpl	Boiling	Own production	-9	Don't know	6	1	1	5	4	-9	Yes from card	Yes from card	3	3	More than usual	3	3	3	0	999	999
1	1	0			73	73	0	0	No		-8	999	1	1	0	0	0	0	0	0	0	0	0	0	0	0	Not applicable	No ration card	No water treatment	Purchased from regular shop	1	Within an hour	6	1	1	10	0	Yes from card	No	Yes from card	1	1	Less than usual	1	1	1	1	1	Same as usual
1	1	0			68	68	0	0	Yes	1	7	Can read easily	2	1	1	0	1	1	1	0	0	1	1	0	1	0	Yes	aay	Chlorine	Own production	1	After 1 hour	0	2	999	999	2	Yes from card	No	No	1	1	Less than usual	1	2	1	0	999	999
1	1	0			0	0	57.5	57.5	Yes	1	5	Can read easily	1	1	1	0	0	1	1	1	0	1	1	0	1	0	No	No ration card	No water treatment	Own production	1	Within an hour	0	1	1	10	0	Yes from recall	Yes from recall	Yes from recall	3	3	More than usual	2	2	2	0	999	999
1	1	0			0	0	66.7	66.7	Yes	5	-8	999	1	1	0	0	0	0	0	0	0	0	0	0	0	0	Not applicable	No ration card	No water treatment	Own production	1	Within an hour	6	1	1	8	0	No	No	No	1	2	More than usual	3	3	3	1	1	Same as usual
1	1	0			0	0	87.2	87.3	No		5	Can read with difficulty	1	1	1	0	0	1	1	0	1	0	1	0	1	0	Yes	bpl	No water treatment	Purchased from regular shop	1	Within an hour	7	1	1	5	6	Yes from card	Yes from card	Yes from card	2	2	Same as usual	2	2	2	0	999	999
1	1	0			69	69	0	0	Yes	1	-8	999	1	1	0	1	0	1	1	0	0	1	1	0	1	0	Yes	aay	No water treatment	Purchased from regular shop	1	After 1 hour	6	1	1	12	6	Yes from recall	No	No	2	2	Same as usual	2	2	2	0	999	999
1	1	0			0	0	85.7	85.7	Yes	4	3	Can read with difficulty	1	1	1	1	1	1	1	0	1	1	1	0	1	0	Not applicable	bpl	Boiling	Own production	1	After 1 hour	6	1	1	3	4	Yes from card	Yes from recall	Yes from card	3	2	Same as usual	2	2	1	0	999	999
1	1	0			76.2	76.2	0	0	Yes	3	10	Can read easily	1	1	1	0	0	1	1	0	1	1	1	0	1	1	No	bpl	Boiling	Own production	1	After 1 hour	6	1	1	4	5	Yes from card	Yes from recall	Yes from card	3	2	Same as usual	2	1	2	1	3	Same as usual
1	1	0			0	0	72.5	72.5	No		8	Can read easily	1	1	0	0	0	1	0	0	0	0	0	0	1	0	Not applicable	No ration card	Chlorine	Own production	1	Within 3 days	6	1	1	6	2	No	No	No	2	2	Same as usual	1	2	2	0	999	999
1	1	0			0	0	87.7	87.5	Yes	1	8	Can read easily	1	1	1	1	1	1	1	1	1	1	1	0	1	0	No	apl	No water treatment	Own production	1	After 1 hour	1	1	1	11	0	Yes from card	Yes from card	Yes from card	3	3	More than usual	3	3	3	1	2	Same as usual
1	1	0			75	75	0	0	Yes	1	-8	999	1	1	0	0	0	1	1	0	0	0	0	0	0	0	Yes	aay	No water treatment	Purchased from ration shop	1	After 1 hour	6	1	1	2	1	Yes from card	Yes from card	No	1	1	Same as usual	1	1	2	0	999	999
1	1	0			71.5	71.5	0	0	Yes	1	12	Can read easily	1	1	0	0	0	0	0	0	0	1	1	1	1	0	No	No ration card	No water treatment	Own production	1	Within an hour	9	1	1	10	4	Yes from recall	Yes from recall	Yes from recall	3	3	Same as usual	2	3	2	0	999	999
1	1	0			77	77	0	0	Yes	1	-8	999	1	1	1	1	1	1	1	0	0	0	0	0	1	0	Yes	bpl	Chlorine	Purchased from regular shop	1	Don't know	1	2	999	999	0	Yes from recall	Yes from recall	Yes from recall	1	1	Same as usual	1	2	2	0	999	999
1	1	0			67.5	67.5	0	0	No		10	Can read easily	1	0	0	0	0	0	0	0	0	0	1	0	0	0	Not applicable	No ration card	No water treatment	Purchased from regular shop	1	Within 3 days	5	1	1	5	6	Yes from card	No	No	1	1	Less than usual	1	1	1	0	999	999
1	1	0			67.5	67.5	0	0	No		-8	999	1	1	0	0	0	1	0	0	0	1	0	0	1	0	Not applicable	bpl	No water treatment	Purchased from ration shop	1	Don't know	0	1	1	10	0	No	Yes from recall	Yes from recall	3	2	More than usual	2	2	2	0	999	999
1	1	0			0	0	83	83	No		-8	999	1	1	1	0	0	1	1	1	0	1	1	0	1	0	Yes	No ration card	No water treatment	Own production	1	After 1 hour	7	1	1	5	8	Yes from card	No	No	1	1	Less than usual	2	2	2	0	999	999
1	1	0			0	0	82	82	No		-8	999	2	0	0	0	0	0	0	0	0	0	1	0	1	0	Not applicable	No ration card	No water treatment	Purchased from regular shop	1	After 1 hour	6	2	999	999	4	No	Yes from card	Yes from card	2	1	Less than usual	1	2	2	0	999	999
1	1	0			0	0	79.59999999999999	79.59999999999999	No		9	Can read easily	1	1	0	0	0	0	0	1	0	0	0	0	1	0	Yes	No ration card	No water treatment	Purchased from regular shop	1	After 1 hour	5	1	1	14	2	Yes from recall	No	No	2	2	Same as usual	2	2	2	0	999	999
1	1	0			0	0	0	0	Yes	1	10	Can read easily	1	1	1	0	0	0	0	0	0	1	1	0	1	0	No	bpl	No water treatment	Own production	1	Within an hour	6	1	1	18	0	Yes from recall	Yes from recall	Yes from recall	3	1	Same as usual	2	2	2	0	999	999
1	1	0			63.5	63.5	0	0	No		-8	999	1	1	0	0	0	0	0	0	0	1	1	0	1	0	Not applicable	aay	Chlorine	Purchased from regular shop	1	After 1 hour	6	1	1	15	2	Yes from card	No	Yes from card	1	2	Same as usual	1	2	2	0	999	999
1	1	0			64.5	64.40000000000001	0	0	Yes	2	-8	999	1	1	1	1	1	1	1	1	1	1	1	1	1	0	Not applicable	No ration card	No water treatment	Own production	1	After 1 hour	7	1	1	12	5	Yes from recall	No	No	2	2	Same as usual	2	2	2	0	999	999
1	1	0			0	0	78.09999999999999	78.09999999999999	Yes	4	9	Can read easily	1	1	1	0	0	1	1	0	1	1	1	0	1	0	No	bpl	Boiling	Own production	1	After 1 hour	6	1	1	6	4	Yes from card	Yes from recall	Yes from card	3	2	Same as usual	2	1	2	1	3	Same as usual
1	1	0			71	71	0	0	Yes	3	-8	999	1	1	1	1	1	1	1	0	0	0	0	0	1	0	Yes	bpl	Chlorine	Purchased from regular shop	1	Within an hour	0	2	999	999	3	Yes from card	Yes from card	Yes from recall	1	1	Same as usual	1	2	2	0	999	999
1	1	0			0	0	84	84	No		-8	999	1	1	0	0	0	0	0	0	0	0	0	0	1	0	Yes	bpl	No water treatment	Own production	1	Within an hour	6	1	1	15	2	Yes from card	No	Yes from card	3	2	Less than usual	1	2	2	0	999	999
1	1	0			66.3	66.3	0	0	Yes	4	6	Can read easily	1	1	1	0	0	1	0	0	0	1	0	0	1	0	Yes	apl	Boiling	Own production	1	Within an hour	6	1	1	5	2	Yes from card	Yes from card	Yes from recall	1	1	Less than usual	1	2	1	0	999	999
1	1	0			0	0	87	87	Yes	2	3	Can read with difficulty	1	1	1	1	0	1	0	0	1	1	1	0	1	0	No	bpl	Boiling	Own production	1	Within 3 days	6	2	999	999	4	Yes from card	Yes from recall	Yes from card	3	2	Same as usual	2	2	2	0	999	999
1	1	0			68	68	0	0	Yes	1	-8	999	1	1	0	0	0	1	0	0	0	0	1	0	1	0	No	aay	No water treatment	Own production	1	After 1 hour	6	1	1	8	2	Yes from recall	No	No	2	2	Same as usual	2	2	2	0	999	999
1	1	0			60.5	60.5	0	0	No		7	Can read with difficulty	1	1	0	0	0	0	0	0	0	1	1	0	1	0	Not applicable	No ration card	No water treatment	Own production	1	After 3 days	6	1	1	10	6	Yes from card	Yes from card	Yes from card	1	1	Less than usual	1	1	1	1	1	Less than usual
1	1	0			73.59999999999999	73.59999999999999	0	0	No		-8	999	1	1	1	0	1	1	1	0	0	1	1	0	1	0	Yes	aay	No water treatment	Own production	1	After 1 hour	5	1	1	8	5	Yes from card	Yes from card	Yes from card	2	2	Same as usual	1	1	1	0	999	999
1	1	0			69.3	69.3	0	0	No		10	Can read easily	1	1	0	0	0	1	0	0	0	0	1	0	0	0	No	No ration card	Chlorine	Own production	1	After 1 hour	6	1	1	8	5	Yes from recall	Yes from recall	Yes from recall	-8	-8	More than usual	2	2	2	1	2	Same as usual
1	1	0			79.59999999999999	79.59999999999999	0	0	Yes	3	-8	999	1	1	0	0	0	1	0	0	0	1	1	0	1	0	Yes	bpl	No water treatment	Own production	1	After 1 hour	7	2	999	999	2	Yes from recall	Yes from recall	Yes from recall	1	1	More than usual	1	2	1	0	999	999
1	1	0			0	0	74.59999999999999	74.59999999999999	No		7	Can read with difficulty	1	1	1	1	1	1	1	0	0	1	1	0	1	0	No	bpl	No water treatment	Own production	-9	After 1 hour	6	1	1	8	6	Yes from card	Yes from card	Yes from card	3	1	More than usual	1	1	1	0	999	999
1	1	0			64	64	0	0	Yes	4	9	Can read easily	1	1	1	0	0	1	0	0	0	1	1	0	1	0	No	No ration card	Boiling	Own production	1	After 1 hour	6	1	1	5	2	Yes from card	Yes from card	Yes from card	3	1	Same as usual	2	2	1	0	999	999
1	1	0			58	58	0	0	No		-8	999	1	1	1	0	0	0	0	0	0	1	1	0	1	1	Yes	No ration card	No water treatment	Purchased from regular shop	1	Within an hour	0	1	1	10	0	No	No	No	3	1	More than usual	1	1	3	0	999	999
1	1	0			58.5	58.5	0	0	No		10	Can read easily	1	0	0	0	0	0	0	0	0	0	1	0	0	0	Yes	No ration card	No water treatment	Purchased from regular shop	1	After 1 hour	6	1	1	10	6	Yes from card	No	Yes from card	3	1	Less than usual	1	1	1	1	1	Less than usual
1	1	0			76.5	76.5	0	0	Yes	3	-8	999	1	1	0	0	0	1	0	0	0	0	0	0	1	0	Yes	bpl	No water treatment	Own production	1	Within an hour	7	2	999	999	3	Yes from recall	Yes from recall	Yes from recall	1	1	Same as usual	1	1	2	0	999	999
1	1	0			65	65	0	0	Yes	1	-8	999	1	1	0	0	0	0	0	0	0	0	0	0	1	0	Yes	No ration card	No water treatment	Own production	1	After 1 hour	6	1	1	14	0	-9	No	No	1	1	Same as usual	2	2	2	0	999	999
1	1	0			58.5	58.5	0	0	Yes	2	10	Can read easily	1	1	1	1	1	1	1	0	1	1	1	1	1	1	No	bpl	No water treatment	Own production	1	After 1 hour	0	1	1	16	0	No	No	No	2	2	Same as usual	2	2	2	0	999	999
1	1	0			66	66	0	0	No		4	Cannot read	1	1	1	0	0	1	0	0	0	1	1	0	1	0	Yes	bpl	Boiling	Own production	-9	Within 3 days	6	1	1	4	2	No	-9	-9	3	3	More than usual	3	3	3	0	999	999
1	1	0			0	0	83.5	83.40000000000001	Yes	2	5	Can read with difficulty	1	1	1	1	0	1	0	0	0	1	1	0	1	0	Yes	bpl	Boiling	Own production	-9	Within 3 days	6	1	1	4	2	-9	No	No	3	3	More than usual	3	3	3	1	3	More than usual
1	1	0			52	52	0	0	No		-8	999	1	1	1	0	0	1	1	0	0	1	1	0	1	0	No	No ration card	No water treatment	Purchased from regular shop	1	After 1 hour	0	1	1	12	0	No	No	No	2	2	Same as usual	2	2	2	0	999	999
1	1	0			61.5	61.5	0	0	No		12	Can read easily	1	1	1	0	1	1	1	1	1	1	1	1	1	1	Not applicable	apl	Filter with cloth	Purchased from ration shop	1	Don't know	7	1	1	10	4	No	No	No	3	3	More than usual	2	2	2	0	999	999
1	1	0			72.2	72.2	0	0	Yes	2	-8	999	1	1	1	1	0	1	1	0	0	1	1	0	1	0	No	No ration card	No water treatment	Own production	1	After 1 hour	7	1	1	6	5	Yes from card	Yes from card	Yes from card	3	3	More than usual	2	2	2	0	999	999
1	1	0			72	72	0	0	Yes	2	-8	999	1	1	1	1	1	1	1	1	0	1	1	0	1	0	No	No ration card	No water treatment	Own production	1	After 1 hour	7	1	1	8	5	Yes from card	No	Yes from card	3	3	More than usual	3	3	3	0	999	999
1	1	0			71.09999999999999	71.09999999999999	0	0	Yes	1	3	Can read with difficulty	2	0	1	0	0	1	0	0	0	0	0	0	1	0	No	No ration card	Boiling	Own production	1	After 1 hour	6	2	999	999	3	Yes from card	Yes from recall	Yes from card	3	2	Same as usual	2	1	1	0	999	999
1	1	0			59	59	0	0	No		-8	999	1	0	0	0	0	0	0	0	0	0	0	0	1	0	Not applicable	No ration card	No water treatment	Purchased from regular shop	1	Within 3 days	3	1	1	2	6	No	No	Yes from card	3	1	Less than usual	1	1	1	1	1	Less than usual
1	1	0			64	64	0	0	Yes	1	12	Can read easily	1	1	1	0	0	1	0	0	0	0	0	0	1	0	Yes	bpl	Filter with cloth	Own production	1	Within an hour	0	1	1	20	0	No	No	No	3	1	More than usual	1	1	3	0	999	999
1	1	0			81.7	81.7	0	0	Yes	2	6	Can read easily	1	0	1	1	0	1	1	0	1	1	1	0	1	0	No	bpl	Boiling	Own production	2	After 1 hour	6	1	1	3	2	Yes from card	Yes from card	Yes from card	3	2	Same as usual	2	1	1	0	999	999
1	1	0			73	73	0	0	No		-8	999	1	1	0	0	0	0	0	0	0	0	0	0	0	0	Not applicable	No ration card	No water treatment	Purchased from regular shop	1	Within an hour	6	1	1	10	6	Yes from card	No	Yes from card	1	1	Less than usual	1	1	1	1	1	Less than usual
1	1	0			73	73	0	0	No		5	Can read easily	1	0	0	0	0	0	0	0	0	0	0	0	0	0	Not applicable	No ration card	No water treatment	Purchased from regular shop	1	Within an hour	6	1	1	10	6	Yes from card	No	Yes from card	3	1	Less than usual	1	1	1	0	999	999
1	1	0			78.2	78.3	0	0	Yes	4	10	Can read easily	1	1	1	1	1	1	1	0	0	1	1	0	1	0	No	apl	Boiling	Own production	1	Within an hour	7	1	1	15	0	Yes from card	Yes from recall	Yes from recall	3	1	Same as usual	1	2	2	0	999	999
1	1	0			67	67	0	0	Yes	1	-8	999	1	0	0	0	0	1	0	0	0	0	0	0	1	0	No	bpl	No water treatment	Own production	1	Within an hour	7	1	1	25	0	Yes from recall	Yes from recall	Yes from recall	2	1	More than usual	1	1	1	0	999	999
1	1	0			0	0	79.5	79.5	Yes	2	-8	999	1	1	0	0	0	1	0	0	0	0	0	0	1	0	Not applicable	bpl	No water treatment	Own production	1	Within an hour	6	2	999	999	3	Yes from recall	No	Yes from recall	1	1	Same as usual	1	1	2	0	999	999
1	1	0			68	68	0	0	Yes	2	-8	999	1	1	0	0	0	1	0	0	0	1	0	0	1	0	Yes	bpl	No water treatment	Purchased from ration shop	1	Within an hour	0	1	1	12	2	-9	No	No	1	1	Same as usual	1	1	1	1	1	Less than usual
1	1	0			0	0	85	85	Yes	2	-8	999	1	1	0	0	0	0	0	0	0	0	1	0	1	0	No	No ration card	No water treatment	Own production	1	After 1 hour	6	1	1	30	2	Yes from recall	Yes from recall	No	2	2	Same as usual	1	3	3	0	999	999
1	1	0			70	70	0	0	Yes	2	8	Can read easily	1	1	1	1	1	1	1	1	1	1	1	0	1	0	Not applicable	bpl	No water treatment	Own production	1	After 1 hour	6	1	1	12	6	No	No	No	3	3	More than usual	3	3	3	0	999	999
1	1	0			0	0	77.90000000000001	77.90000000000001	Yes	2	2	Cannot read	1	1	1	0	0	1	0	0	0	1	1	0	1	0	No	No ration card	Boiling	Own production	1	After 1 hour	6	1	1	5	3	Yes from card	Yes from recall	Yes from card	3	2	Same as usual	2	1	2	1	3	Same as usual
1	1	0			0	0	86	86	Yes	1	2	Can read with difficulty	1	1	0	0	0	0	0	0	0	0	0	0	1	0	Yes	No ration card	No water treatment	Purchased from regular shop	999	999	999		999	999	6	Yes from card	Yes from card	No	1	1	Less than usual	1	1	1	0	999	999
1	1	0			71.5	71.5	0	0	Yes	6	-8	999	2	1	0	0	0	0	0	0	0	0	1	0	1	0	Yes	bpl	No water treatment	Own production	1	Within an hour	6	1	1	5	0	No	Yes from recall	No	2	2	More than usual	2	3	3	1	2	Same as usual
1	1	0			0	0	66	66	No		-8	999	1	1	1	0	0	1	0	0	0	1	1	0	1	0	No	No ration card	No water treatment	Own production	1	After 1 hour	6	2	999	999	6	Yes from card	Yes from card	Yes from card	1	1	Less than usual	1	1	1	0	999	999
1	1	0			0	0	85.2	85.2	Yes	3	4	Can read with difficulty	1	1	1	1	0	1	0	0	1	1	1	0	1	0	Not applicable	bpl	Boiling	Own production	2	After 1 hour	6	2	999	999	3	Yes from card	Yes from card	Yes from recall	3	3	Same as usual	3	3	2	1	3	More than usual
1	1	0			0	0	80.7	80.7	No		10	Can read easily	1	1	1	1	0	0	0	0	0	1	1	0	1	0	Yes	bpl	No water treatment	Own production	1	Within an hour	6	2	999	999	6	Yes from card	No	No	1	1	Same as usual	1	1	2	0	999	999
1	1	0			69	69	0	0	No		8	Can read easily	1	1	0	0	0	1	1	0	0	0	1	0	1	0	Yes	bpl	No water treatment	Own production	2	After 1 hour	7	1	1	8	7	Yes from card	Yes from card	Yes from card	3	3	More than usual	2	2	2	0	999	999
1	1	0			74	74	0	0	Yes	1	-8	999	1	1	0	0	0	0	0	0	0	0	0	0	1	0	Not applicable	No ration card	No water treatment	Purchased from regular shop	1	After 1 hour	6	1	1	10	6	Yes from card	No	No	1	1	Less than usual	1	1	1	1	1	Less than usual
1	1	0			0	0	87.2	87.09999999999999	Yes	3	10	Can read easily	1	0	1	1	0	1	1	0	0	1	0	0	1	0	No	bpl	Boiling	Own production	1	After 1 hour	6	1	2	999	1	Yes from card	Yes from recall	Yes from card	3	2	Same as usual	2	1	2	0	999	999
1	1	0			96.7	96.7	0	0	No		7	Can read easily	1	1	0	0	0	1	0	0	0	0	0	0	1	0	Yes	No ration card	No water treatment	Purchased from regular shop	1	After 1 hour	6	1	1	3	6	Yes from card	Yes from card	No	1	1	Same as usual	2	2	2	0	999	999
1	1	0			81.2	81.2	0	0	Yes	6	4	Can read easily	2	0	1	1	0	1	1	0	0	1	0	0	1	0	Not applicable	bpl	Boiling	Own production	1	After 1 hour	6	1	1	5	3	Yes from recall	Yes from recall	Yes from card	3	1	Same as usual	2	2	2	0	999	999
1	1	0			53.5	53.5	0	0	No		12	Can read easily	1	1	0	0	1	1	0	0	0	1	1	0	1	0	Yes	bpl	No water treatment	Own production	1	Within an hour	0	1	1	18	3	Yes from card	-9	-9	2	1	Same as usual	1	1	2	0	999	999
1	1	0			0	0	74.5	74.5	Yes	7	3	Can read with difficulty	1	0	1	1	0	1	1	0	1	1	1	0	1	0	No	bpl	Boiling	Own production	1	After 1 hour	6	1	2	999	2	Yes from card	Yes from recall	Yes from card	3	2	Same as usual	1	1	2	0	999	999
1	1	0			0	0	75	75	No		9	Can read with difficulty	1	1	0	0	0	0	0	1	0	1	1	0	1	0	Not applicable	No ration card	No water treatment	Purchased from regular shop	1	Within an hour	6	2	999	999	6	Yes from card	No	Yes from card	1	3	Less than usual	1	1	1	0	999	999
1	1	0			0	0	75.90000000000001	75.90000000000001	Yes	3	-8	999	2	0	0	0	0	0	0	0	0	0	0	0	0	0	Yes	bpl	No water treatment	Own production	1	Within an hour	6	1	1	5	2	No	Yes from recall	Yes from recall	2	3	More than usual	2	2	2	0	999	999
1	1	0			77.40000000000001	77.40000000000001	0	0	Yes	2	6	Can read easily	1	1	1	0	0	1	1	0	1	1	0	0	1	0	No	bpl	Boiling	Own production	2	After 1 hour	6	1	1	2	2	Yes from card	Yes from card	Yes from card	3	1	Less than usual	2	1	2	0	999	999
1	1	0			56	56	0	0	Yes	3	-8	999	1	0	0	0	0	1	0	0	0	1	0	1	1	0	Not applicable	bpl	Boiling	Own production	1	Within an hour	0	1	1	22	0	No	No	No	3	1	Less than usual	2	2	2	0	999	999
1	1	0			70	70	0	0	No		-8	999	1	1	0	0	0	0	0	0	0	0	0	0	0	0	Not applicable	No ration card	No water treatment	Purchased from regular shop	1	After 1 hour	6	1	1	10	6	Yes from card	Yes from card	Yes from card	3	1	Less than usual	1	1	1	1	1	Less than usual
1	1	0			76.09999999999999	76.09999999999999	0	0	Yes	8	7	Can read easily	1	1	1	1	0	1	1	0	0	1	1	0	1	0	No	bpl	Boiling	Own production	1	After 1 hour	6	2	999	999	3	Yes from card	Yes from recall	Yes from card	3	2	Same as usual	2	1	1	0	999	999
1	1	0			0	0	84.2	84.2	No		-8	999	1	1	1	0	0	1	1	0	1	1	1	0	1	0	Yes	bpl	No water treatment	Purchased from ration shop	1	Within an hour	7	2	999	999	6	Yes from recall	Yes from recall	Yes from recall	3	1	Same as usual	1	2	2	0	999	999
1	1	0			75	75	0	0	Yes	4	9	Can read easily	1	1	0	1	1	1	0	0	0	0	1	0	1	0	Not applicable	apl	Boiling	Own production	1	Within an hour	7	1	1	20	0	Yes from card	Yes from recall	Yes from recall	3	2	Same as usual	2	2	2	0	999	999
1	1	0			69	69	0	0	No		-8	999	1	1	1	0	0	0	0	0	0	0	0	0	1	0	Yes	bpl	No water treatment	Own production	1	Within an hour	0	1	1	20	2	No	No	No	3	2	Less than usual	2	2	2	0	999	999
1	1	0			0	0	71	71	Yes	2	9	Cannot read	1	1	1	1	1	1	1	0	1	0	1	0	1	0	Not applicable	bpl	No water treatment	Own production	1	After 1 hour	6	1	1	6	5	No	No	No	3	3	More than usual	3	3	3	0	999	999
1	1	0			74.3	74.3	0	0	Yes	5	-8	999	2	1	0	0	0	0	0	0	0	0	0	0	1	0	Yes	bpl	No water treatment	Own production	1	After 1 hour	6	1	1	7	0	No	No	No	2	2	More than usual	2	2	2	1	2	Same as usual
1	1	0			0	0	77.5	77.5	Yes	2	9	Can read easily	1	1	0	0	0	1	1	0	0	1	1	0	1	0	Not applicable	No ration card	No water treatment	Purchased from regular shop	1	After 1 hour	6	2	999	999	3	Yes from recall	Yes from recall	No	1	1	Same as usual	1	1	2	1	1	Less than usual
1	1	0			0	0	80	80	Yes	8	10	Can read easily	1	0	1	1	0	1	0	0	0	1	0	0	1	0	No	bpl	Boiling	Own production	1	After 1 hour	6	1	2	999	4	Yes from card	Yes from recall	Yes from card	3	2	Same as usual	2	1	2	0	999	999
1	1	0			0	0	82.7	82.7	Yes	1	4	Can read with difficulty	1	1	0	0	0	0	0	0	0	0	1	0	1	0	No	apl	No water treatment	Own production	1	Within an hour	1	1	1	20	0	Yes from recall	Yes from recall	Yes from recall	3	1	Less than usual	1	2	2	0	999	999
1	1	0			71	71	0	0	No		-8	999	1	1	1	1	0	1	1	0	0	1	1	0	1	0	No	No ration card	Chlorine	Own production	1	After 1 hour	6	1	2	999	4	Yes from card	No	No	3	3	More than usual	3	1	1	1	1	Less than usual
1	1	0			75.5	75.5	0	0	No		-8	999	2	0	0	0	0	1	0	0	0	0	0	0	1	0	Not applicable	No ration card	No water treatment	Purchased from regular shop	1	Within an hour	6	1	1	5	5	No	Yes from recall	Yes from recall	3	1	Less than usual	1	1	1	0	999	999
1	1	0			73	73	0	0	No		9	Can read with difficulty	1	1	1	0	0	1	0	0	1	0	1	0	1	0	Yes	bpl	No water treatment	Own production	1	After 1 hour	6	1	1	5	2	Yes from card	Yes from recall	-9	3	2	Less than usual	1	2	2	0	999	999
1	1	0			75	75	0	0	Yes	3	5	Can read easily	1	1	0	0	0	1	0	0	1	1	1	0	1	0	Not applicable	bpl	No water treatment	Own production	1	Within an hour	7	1	1	10	0	Yes from card	Yes from recall	Yes from recall	1	1	Less than usual	1	2	3	0	999	999
1	1	0			75.5	75.5	0	0	Yes	1	-8	999	1	1	1	1	0	1	0	0	0	0	0	0	0	0	Not applicable	No ration card	Filter with cloth	Purchased from regular shop	2	Don't know	0	2	999	999	0	Yes from recall	Yes from recall	Yes from recall	3	3	Less than usual	1	1	1	0	999	999
1	1	0			0	0	81.2	81.2	Yes	8	6	Can read with difficulty	1	1	1	1	1	1	0	0	0	1	1	0	1	0	No	bpl	Boiling	Own production	1	After 1 hour	6	1	1	4	2	Yes from card	Yes from card	Yes from card	2	2	Same as usual	2	2	3	0	999	999
1	1	0			0	0	78	78	No		-8	999	1	1	1	0	0	0	1	0	0	1	1	0	1	0	Not applicable	bpl	No water treatment	Own production	1	Within an hour	0	1	1	20	2	Yes from recall	Yes from recall	Yes from recall	3	1	Less than usual	2	1	2	0	999	999
1	1	0			0	0	82	82	No		8	Cannot read	1	1	1	1	0	1	1	0	0	1	1	0	1	0	Yes	apl	Filter with cloth	Own production	2	Within an hour	0	1	1	0	3	Yes from card	Yes from recall	Yes from recall	3	3	Less than usual	1	1	1	0	999	999
1	1	0			72.59999999999999	72.5	0	0	No		-8	999	2	1	0	0	0	1	0	0	0	0	0	0	1	0	Yes	bpl	No water treatment	Own production	1	Within an hour	6	1	1	5	0	No	Yes from recall	Yes from recall	2	2	More than usual	2	2	3	1	2	Same as usual
1	1	0			71	71	0	0	Yes	3	6	Can read easily	1	1	1	1	0	1	0	0	1	1	1	0	1	0	Not applicable	No ration card	Boiling	Own production	2	After 1 hour	7	1	1	4	4	Yes from card	Yes from card	Yes from card	3	3	Same as usual	3	3	2	1	3	More than usual
1	1	0			0	0	84.5	84.5	Yes	5	-8	999	1	1	0	0	0	0	1	0	0	1	0	0	1	0	Yes	No ration card	No water treatment	Purchased from regular shop	1	After 1 hour	6	2	999	999	6	-9	-9	-9	1	-8	Less than usual	2	2	2	0	999	999
1	1	0			0	0	79.5	79.5	Yes	3	-8	999	1	1	0	0	0	1	0	0	0	0	0	0	1	0	Yes	bpl	No water treatment	Own production	1	Within an hour	7	1	1	17	2	Yes from recall	Yes from recall	Yes from recall	1	1	More than usual	1	1	3	1	1	Less than usual
1	1	0			0	0	89.09999999999999	89.09999999999999	No		6	Can read easily	1	1	0	0	0	0	0	0	0	0	0	0	0	0	Not applicable	No ration card	No water treatment	Own production	1	After 1 hour	6	2	999	999	3	Yes from card	No	Yes from card	3	3	Less than usual	1	3	1	1	1	Same as usual
1	1	0			65.5	65.5	0	0	Yes	3	-8	999	2	1	0	0	0	1	0	0	0	0	0	0	1	0	Yes	bpl	No water treatment	Purchased from regular shop	1	Within an hour	6	1	1	8	5	No	Yes from recall	Yes from recall	3	3	More than usual	2	2	3	1	2	More than usual
1	1	0			0	0	87	87	No		3	Can read with difficulty	2	0	0	0	0	0	0	0	0	0	0	0	1	0	Not applicable	No ration card	No water treatment	Purchased from regular shop	1	Within an hour	6	2	999	999	4	Yes from recall	Yes from recall	Yes from recall	2	1	Less than usual	2	1	1	1	2	Less than usual
1	1	0			66	66	0	0	No		-8	999	1	1	0	0	0	0	0	0	0	0	0	0	1	0	No	No ration card	No water treatment	Purchased from regular shop	1	After 1 hour	6	1	1	10	6	No	No	No	3	1	Less than usual	1	1	1	0	999	999
1	1	0			0	0	90	90	No		10	Can read easily	2	0	0	0	0	0	0	0	0	0	0	0	1	0	No	No ration card	No water treatment	Purchased from regular shop	1	Within an hour	6	1	1	0	5	No	No	No	1	1	Less than usual	1	1	1	0	999	999
1	1	0			80.09999999999999	80.09999999999999	0	0	Yes	3	-8	999	2	1	0	0	0	1	0	0	0	0	0	0	1	0	Yes	bpl	No water treatment	Own production	1	After 1 hour	6	1	1	4	0	No	Yes from recall	Yes from recall	2	2	More than usual	2	2	3	1	2	Same as usual
1	1	0			0	0	72.5	72.5	No		-8	999	1	1	0	0	0	0	0	0	0	0	1	0	1	0	Yes	bpl	No water treatment	Purchased from regular shop	1	Within an hour	6	1	1	7	0	No	Yes from recall	No	2	1	Same as usual	1	2	2	0	999	999
1	1	0			0	0	80.3	80.3	Yes	3	7	Can read easily	1	1	1	0	0	1	0	0	0	1	1	0	1	0	Yes	bpl	No water treatment	Own production	1	Within an hour	6	1	1	15	1	Yes from recall	Yes from recall	Yes from recall	3	1	Same as usual	1	2	2	0	999	999
1	1	0			0	0	77	77	No		5	Can read with difficulty	1	1	1	0	0	1	0	1	1	1	1	0	1	1	Yes	apl	Boiling	Own production	-9	Within 3 days	7	2	999	999	1	-9	Yes from card	Yes from card	2	3	Same as usual	2	2	3	0	999	999
1	1	0			82	82	0	0	No		-8	999	1	0	0	0	0	0	0	0	0	0	1	0	0	0	Not applicable	No ration card	No water treatment	Purchased from regular shop	1	Within an hour	6	1	1	10	6	Yes from card	No	Yes from recall	3	1	Less than usual	1	1	1	0	999	999
1	1	0			75.8	75.8	0	0	Yes	5	-8	999	1	1	1	0	0	1	0	0	0	1	1	0	0	0	Yes	bpl	No water treatment	Own production	1	Within an hour	6	1	1	10	3	Yes from card	No	No	2	2	More than usual	1	1	1	0	999	999
1	1	0			0	0	0	0	No		-8	999	1	1	0	0	0	0	0	0	0	0	0	0	1	0	Yes	bpl	No water treatment	Own production	1	Within an hour	6	1	1	15	2	Yes from recall	No	No	1	2	Same as usual	1	1	3	0	999	999
1	1	0			54.5	54.5	0	0	Yes	2	-8	999	1	1	0	0	0	1	0	0	0	0	1	0	1	0	Yes	bpl	No water treatment	Own production	1	Within 3 days	0	1	1	10	0	Yes from recall	No	No	2	2	Same as usual	2	2	2	0	999	999
1	1	0			74	74	0	0	Yes	3	6	Can read with difficulty	1	1	1	1	0	1	0	0	1	1	1	0	1	0	Not applicable	bpl	Boiling	Own production	-9	Within 3 days	6	1	1	3	2	-9	Yes from card	Yes from card	2	3	More than usual	3	3	3	0	999	999
1	1	0			80.59999999999999	80.59999999999999	0	0	Yes	3	6	Can read easily	1	1	1	0	0	1	1	0	1	1	0	0	1	0	Not applicable	bpl	Boiling	Own production	2	After 1 hour	6	2	999	999	2	Yes from card	Yes from card	Yes from card	3	2	More than usual	3	2	3	1	2	More than usual
1	1	0			75.90000000000001	75.90000000000001	0	0	No		6	Can read with difficulty	1	1	1	0	0	1	0	0	0	1	0	0	1	0	Not applicable	bpl	Boiling	Own production	-9	Within 3 days	7	1	1	3	4	-9	Yes from card	Yes from card	2	3	Same as usual	2	2	3	0	999	999
1	1	0			0	0	74.40000000000001	74.40000000000001	Yes	3	3	Can read with difficulty	1	1	1	1	1	1	1	1	0	1	1	1	1	0	No	No ration card	No water treatment	Purchased from regular shop	1	After 1 hour	6	1	1	4	2	Yes from card	Yes from recall	Yes from card	3	3	Same as usual	2	2	3	0	999	999
1	1	0			80.7	80.7	0	0	No		-8	999	1	0	0	0	0	0	0	0	0	0	0	0	1	0	No	No ration card	No water treatment	Own production	1	After 1 hour	6	1	1	7	0	Yes from card	Yes from recall	Yes from recall	3	1	Less than usual	1	3	3	0	999	999
2	1	0			0	0	80.2	80.2	Yes	3	8	Can read easily	1	1	1	0	0	1	1	0	0	1	0	0	1	0	No	bpl	No water treatment	Own production	1	Within an hour	6	1	1	15	0	Yes from recall	Yes from recall	Yes from recall	3	2	Less than usual	1	2	2	1	2	Same as usual
1	1	0			71	71	0	0	Yes	1	10	Can read easily	1	1	1	1	0	1	1	0	1	1	1	0	1	0	No	bpl	No water treatment	Own production	1	Within an hour	6	2	999	999	1	Yes from card	Yes from card	Yes from card	3	3	More than usual	3	2	3	0	999	999
1	1	0			0	0	85.7	85.7	Yes	4	10	Can read easily	2	1	1	1	1	1	1	0	1	1	1	0	1	0	No	bpl	No water treatment	Purchased from ration shop	1	Don't know	1	1	2	999	2	Yes from recall	Yes from recall	Yes from recall	3	2	More than usual	2	3	1	0	999	999
1	1	0			0	0	81	81	No		-8	999	1	1	0	0	0	1	0	0	0	0	0	0	1	0	Yes	bpl	No water treatment	Own production	1	After 1 hour	7	1	1	6	5	Yes from card	Yes from card	Yes from card	1	1	Less than usual	1	1	1	0	999	999
1	1	0			0	0	96.5	96.5	No		8	Can read with difficulty	1	1	1	1	1	0	1	1	0	1	1	1	1	0	Not applicable	No ration card	No water treatment	Own production	1	Within an hour	7	1	1	8	8	Yes from recall	No	No	3	2	Same as usual	2	3	2	0	999	999
1	1	0			75.59999999999999	75.59999999999999	0	0	No		8	Can read easily	1	1	0	0	0	1	0	0	0	1	1	0	1	0	Yes	bpl	No water treatment	Own production	-9	After 1 hour	6	1	1	10	7	Yes from card	Yes from card	Yes from card	2	2	Same as usual	2	2	2	0	999	999
1	1	0			0	0	76.5	76.5	Yes	3	10	Can read easily	2	0	1	1	0	1	1	0	0	1	0	0	1	0	No	bpl	Boiling	Own production	1	After 1 hour	6	1	2	999	1	Yes from card	Yes from recall	Yes from card	3	2	Same as usual	2	2	2	0	999	999
1	1	0			0	0	82.7	82.7	Yes	3	5	Can read easily	1	1	1	0	0	1	0	0	0	1	1	0	1	0	Yes	bpl	No water treatment	Own production	1	Within an hour	7	1	1	15	2	Yes from recall	Yes from recall	Yes from recall	3	1	Same as usual	2	1	1	0	999	999
1	1	0			0	0	81	81	No		-8	999	1	1	1	1	0	1	1	0	0	0	1	0	1	1	Yes	bpl	No water treatment	Own production	1	After 1 hour	6	1	1	5	7	Yes from card	Yes from card	Yes from card	1	1	Less than usual	1	1	1	0	999	999
1	1	0			65.5	65.5	0	0	Yes	2	6	Can read easily	1	1	1	1	1	1	1	0	1	1	1	0	1	0	Not applicable	No ration card	No water treatment	Own production	1	After 1 hour	7	1	1	7	5	No	No	No	2	2	Same as usual	2	2	2	0	999	999
1	1	0			0	0	87.59999999999999	87.59999999999999	No		10	Can read easily	1	1	1	1	1	1	1	0	1	1	1	0	1	0	Not applicable	apl	Boiling	Own production	1	Within an hour	6	1	1	15	0	Yes from card	No	Yes from card	3	2	Same as usual	1	2	2	0	999	999
1	1	0			49	49	0	0	No		-8	999	1	1	0	0	0	1	0	0	0	0	1	0	1	0	No	bpl	No water treatment	Own production	2	Within 3 days	0	1	1	19	0	No	No	No	3	2	Same as usual	2	2	2	0	999	999
1	1	0			77.59999999999999	77.59999999999999	0	0	Yes	3	7	Can read easily	1	1	1	0	0	1	0	0	1	1	0	0	1	0	Yes	bpl	Boiling	Own production	1	Within an hour	6	2	999	999	4	Yes from recall	-9	Yes from card	1	1	Less than usual	1	1	1	0	999	999
1	1	0			0	0	76.5	76.5	No		8	Can read easily	1	1	1	1	0	1	1	0	1	1	1	0	1	1	Yes	bpl	Boiling	Own production	1	Within 3 days	6	1	1	3	3	-9	No	No	3	3	More than usual	3	3	3	0	999	999
1	1	0			64	64	0	0	No		-8	999	1	1	1	0	0	1	0	0	0	0	1	0	1	0	Yes	bpl	No water treatment	Purchased from ration shop	1	After 1 hour	0	1	1	7	1	Yes from recall	No	No	1	1	Less than usual	1	1	1	1	-8	Not fed at all
1	1	0			0	0	83.3	83.3	Yes	8	-8	999	1	0	1	1	0	1	1	0	0	1	0	0	1	0	No	bpl	Boiling	Own production	1	After 1 hour	6	1	1	5	5	Yes from card	Yes from card	Yes from card	3	2	Same as usual	2	1	2	0	999	999
1	1	0			0	0	80.5	80.5	Yes	2	7	Can read easily	1	1	1	1	1	1	1	1	1	1	1	1	1	0	Yes	No ration card	No water treatment	Own production	1	After 1 hour	6	1	1	8	7	Yes from card	No	Yes from card	3	3	More than usual	3	3	3	0	999	999
1	1	0			76.5	76.5	0	0	Yes	3	5	Can read easily	1	1	0	1	0	1	1	1	0	1	1	0	1	0	Yes	No ration card	No water treatment	Own production	1	Within an hour	6	2	999	999	4	Yes from card	No	Yes from card	3	2	More than usual	1	1	3	0	999	999
1	1	0			81	81.09999999999999	0	0	Yes	4	2	Can read with difficulty	2	1	0	0	0	1	0	0	0	0	1	0	1	0	Yes	bpl	No water treatment	Purchased from regular shop	1	Within an hour	6	1	1	6	0	No	No	No	2	2	More than usual	2	2	3	0	999	999
1	1	0			65	65	0	0	Yes	1	-8	999	1	1	1	1	1	1	1	0	0	0	0	0	1	0	Yes	bpl	Chlorine	Purchased from regular shop	1	Within an hour	0	2	999	999	4	Yes from recall	Yes from recall	Yes from recall	1	1	Same as usual	1	2	2	0	999	999
1	1	0			75.2	75.2	0	0	Yes	4	5	Can read easily	1	1	1	0	0	1	0	0	0	1	1	0	1	0	No	bpl	No water treatment	Own production	1	After 1 hour	7	1	1	18	0	Yes from recall	Yes from recall	Yes from recall	1	1	Same as usual	1	1	2	0	999	999
1	1	0			69.5	69.5	0	0	Yes	5	6	Can read easily	1	0	1	0	0	1	0	0	0	1	0	0	1	0	No	bpl	Chlorine	Purchased from regular shop	1	After 1 hour	6	2	999	999	2	Yes from card	Yes from recall	Yes from card	3	2	Same as usual	1	1	2	0	999	999
1	1	0			75	75	0	0	No		-8	999	1	1	0	0	0	1	0	0	0	0	0	0	0	0	No	bpl	No water treatment	Purchased from regular shop	1	After 1 hour	6	1	1	4	6	No	No	No	3	1	Less than usual	1	1	1	0	999	999
1	1	0			0	0	68	68	No		12	Can read easily	1	1	1	0	0	1	1	0	1	1	1	0	1	1	No	bpl	No water treatment	Own production	1	After 1 hour	6	1	1	8	3	No	No	No	3	3	More than usual	1	1	1	1	1	Less than usual
1	1	0			0	0	78.2	78.2	Yes	4	2	Can read with difficulty	1	0	1	1	0	1	1	0	0	1	0	0	1	0	No	bpl	Boiling	Own production	1	After 1 hour	6	1	1	5	3	Yes from card	Yes from recall	Yes from card	3	2	Same as usual	2	1	2	0	999	999
1	1	0			0	0	78.59999999999999	78.59999999999999	Yes	4	5	Can read easily	1	1	0	0	0	0	0	0	0	0	1	0	1	0	Yes	bpl	No water treatment	Own production	1	Within an hour	7	1	1	20	2	Yes from recall	No	No	2	1	More than usual	1	1	1	0	999	999
1	1	0			0	0	86.3	86.3	Yes	2	9	Can read with difficulty	1	0	1	0	0	1	0	0	1	1	1	0	1	0	No	No ration card	Boiling	Own production	1	After 1 hour	6	1	2	999	3	Yes from card	Yes from recall	Yes from card	3	2	Same as usual	2	1	1	1	2	Same as usual
1	1	0			0	0	79.59999999999999	79.59999999999999	No		-8	999	1	1	0	0	0	0	0	0	0	0	0	0	1	0	No	bpl	No water treatment	Own production	1	Within an hour	7	1	1	17	0	Yes from recall	Yes from recall	Yes from recall	1	1	Less than usual	2	1	2	0	999	999
1	1	0			61.5	61.5	0	0	No		6	Can read easily	2	1	0	0	0	0	0	0	0	0	0	0	1	0	Yes	bpl	No water treatment	Purchased from regular shop	1	Within an hour	6	1	1	9	0	No	Yes from recall	No	3	2	Same as usual	2	2	2	0	999	999
1	1	0			0	0	83	83.5	No		2	Can read with difficulty	1	0	0	0	0	1	1	0	0	1	1	0	1	0	Yes	apl	No water treatment	Own production	2	Within 3 days	4	1	1	4	0	Yes from recall	No	No	2	2	More than usual	1	1	3	0	999	999
1	1	0			70.8	70.8	0	0	Yes	2	-8	999	1	1	1	0	0	1	0	0	0	1	1	0	1	0	No	bpl	Boiling	Own production	1	After 1 hour	6	2	999	999	2	Yes from card	Yes from card	Yes from card	3	2	Same as usual	1	1	1	0	999	999
1	1	0			64	64	0	0	Yes	3	7	Can read with difficulty	1	1	0	1	0	1	0	1	0	1	1	0	1	0	Yes	No ration card	No water treatment	Own production	1	Within an hour	0	1	1	13	0	No	No	No	2	2	More than usual	1	1	3	0	999	999
1	1	0			0	0	87.5	87.5	No		5	Can read with difficulty	1	1	1	0	0	0	0	0	0	0	0	0	1	0	Yes	bpl	No water treatment	Own production	1	Within an hour	6	1	1	12	2	Yes from card	Yes from recall	-9	2	1	More than usual	1	1	2	0	999	999
1	1	0			61.3	61.3	0	0	No		-8	999	2	1	0	0	0	0	0	0	0	0	0	0	1	0	Not applicable	No ration card	No water treatment	Purchased from regular shop	1	Within an hour	6	1	1	9	0	No	Yes from recall	Yes from recall	2	2	Same as usual	2	2	2	0	999	999
1	1	0			0	0	82.3	82.3	No		-8	999	1	1	0	0	0	0	0	0	0	0	1	0	1	0	No	bpl	No water treatment	Purchased from ration shop	1	Within an hour	6	1	1	6	3	Yes from recall	No	Yes from recall	2	2	Same as usual	1	1	2	0	999	999
1	1	0			74	74	0	0	Yes	6	10	Can read easily	1	1	1	1	1	1	1	1	1	1	1	1	1	1	Not applicable	bpl	Filter with cloth	Purchased from ration shop	1	Within an hour	7	1	1	10	5	No	-9	No	3	2	More than usual	2	2	2	0	999	999
1	1	0			57	57	0	0	Yes	3	-8	999	1	1	0	0	0	1	0	0	0	0	0	0	1	0	Not applicable	No ration card	No water treatment	Own production	1	Within an hour	0	1	1	24	6	Yes from recall	Yes from recall	Yes from recall	1	2	More than usual	1	1	1	1	1	Less than usual
1	1	0			67	67	0	0	Yes	2	-8	999	1	1	0	0	0	0	0	0	0	0	0	0	1	0	Yes	bpl	No water treatment	Own production	1	After 1 hour	6	1	1	15	1	Yes from recall	Yes from recall	No	3	1	Less than usual	2	2	2	0	999	999
1	1	0			0	0	82.8	82.8	No		7	Can read easily	1	1	1	1	0	1	1	0	1	1	1	0	1	0	Yes	No ration card	No water treatment	Own production	1	After 1 hour	6	1	1	8	6	Yes from card	Yes from recall	Yes from card	2	2	Same as usual	1	1	1	0	999	999
1	1	0			75	74	0	0	Yes	4	5	Can read with difficulty	1	1	1	0	1	1	1	0	1	1	1	0	1	0	Not applicable	No ration card	No water treatment	Own production	2	Within an hour	7	1	1	15	2	Yes from card	No	Yes from recall	1	1	Less than usual	1	1	2	1	1	Less than usual
1	1	0			0	0	83.40000000000001	83.40000000000001	Yes	2	7	Can read easily	1	1	1	0	0	0	0	1	0	1	1	0	1	0	No	No ration card	No water treatment	Own production	1	Within an hour	7	2	999	999	2	Yes from card	-9	Yes from card	3	1	Less than usual	2	1	1	0	999	999
1	1	0			0	0	82.2	82.2	Yes	3	-8	999	1	1	0	0	0	1	0	0	0	1	0	0	0	0	No	bpl	No water treatment	Purchased from regular shop	1	After 1 hour	9	1	1	8	4	Yes from card	Yes from recall	Yes from card	3	2	More than usual	3	2	3	0	999	999
1	1	0			68.7	68.7	0	0	No		-8	999	1	1	1	1	0	1	0	0	0	0	1	0	1	0	Yes	aay	Chlorine	Own production	-9	After 1 hour	6	1	1	14	2	Yes from card	No	No	1	1	Same as usual	1	1	2	0	999	999
1	1	0			0	0	88.3	88.3	No		10	Can read easily	1	1	1	1	1	1	1	0	1	1	1	0	1	0	No	bpl	No water treatment	Own production	1	Within an hour	7	2	999	999	2	Yes from card	No	Yes from card	3	2	Same as usual	1	2	2	0	999	999
1	1	0			66	66	0	0	No		-8	999	1	1	0	0	0	1	0	0	0	0	0	0	1	0	Yes	No ration card	No water treatment	Purchased from regular shop	1	Within 3 days	5	2	999	999	3	Yes from card	-9	Yes from card	1	1	Same as usual	1	1	2	0	999	999
1	1	0			54	54	0	0	Yes	5	-8	999	1	1	0	0	0	1	0	0	0	0	0	0	1	0	Yes	No ration card	No water treatment	Purchased from regular shop	1	After 1 hour	0	1	1	6	0	No	No	No	2	2	Same as usual	2	2	2	0	999	999
1	1	0			70.7	70.7	0	0	Yes	6	-8	999	1	1	1	0	1	1	1	0	0	1	1	1	1	0	Not applicable	bpl	Filter with cloth	Purchased from ration shop	1	Within an hour	7	1	1	5	4	Yes from card	No	-9	3	2	Less than usual	1	2	2	0	999	999
1	1	0			69	69	0	0	Yes	1	9	Can read easily	1	1	1	1	1	1	1	1	1	1	1	0	1	0	No	No ration card	No water treatment	Purchased from regular shop	1	After 1 hour	7	1	1	6	5	Yes from card	No	Yes from card	3	3	More than usual	3	3	3	0	999	999
1	1	0			0	0	84.8	84.8	Yes	4	-8	999	1	1	0	0	0	1	0	0	0	0	0	0	1	0	No	No ration card	No water treatment	Own production	1	After 1 hour	6	1	1	12	2	Yes from recall	Yes from recall	Yes from recall	1	1	Less than usual	1	1	2	0	999	999
1	1	0			0	0	82.5	82.5	Yes	1	9	Can read easily	2	0	0	0	0	0	0	0	0	0	0	0	1	0	Not applicable	bpl	Boiling	Purchased from regular shop	1	Within an hour	6	1	1	10	4	No	No	Yes from recall	2	2	Same as usual	3	1	2	0	999	999
1	1	0			0	0	77	77	No		-8	999	1	1	0	0	0	1	1	0	0	1	1	0	1	0	No	apl	No water treatment	Purchased from regular shop	1	After 1 hour	6	2	999	999	7	Yes from card	Yes from recall	Yes from card	2	1	More than usual	2	3	2	0	999	999
1	1	0			71	71	0	0	Yes	3	12	Can read easily	1	1	1	1	1	1	1	0	1	1	1	0	1	0	No	No ration card	No water treatment	Own production	1	After 1 hour	6	1	1	4	0	Yes from recall	No	No	3	3	More than usual	3	3	3	0	999	999
1	1	0			75	75	0	0	Yes	3	-8	999	1	1	1	0	0	1	0	0	0	1	1	0	1	0	Yes	bpl	No water treatment	Own production	1	Within an hour	6	1	1	10	2	Yes from card	Yes from card	-9	1	3	Same as usual	1	1	2	1	1	Same as usual
1	1	0			0	0	77.5	77.5	No		9	Can read with difficulty	1	1	0	0	0	1	0	0	0	0	0	0	1	0	Not applicable	No ration card	No water treatment	Purchased from regular shop	1	Within an hour	6	1	1	5	6	Yes from card	Yes from card	Yes from card	3	1	Less than usual	1	1	1	0	999	999
1	1	0			66	66	0	0	No		-8	999	1	1	0	0	0	0	0	0	0	0	0	0	1	0	No	bpl	No water treatment	Own production	1	Within an hour	6	1	1	17	0	Yes from recall	Yes from recall	Yes from recall	2	1	More than usual	1	1	1	0	999	999
1	1	0			76	76	0	0	No		-8	999	2	0	0	0	0	0	0	0	0	0	0	0	1	0	Not applicable	No ration card	No water treatment	Purchased from regular shop	1	Within an hour	6	1	1	5	6	Yes from card	Yes from card	Yes from card	2	1	Same as usual	2	1	2	1	1	Same as usual
1	1	0			0	0	75.5	75.3	Yes	2	-8	999	1	1	1	1	0	1	0	0	0	1	1	0	1	0	No	apl	No water treatment	Own production	1	After 1 hour	7	1	1	11	5	Yes from card	Yes from card	Yes from recall	3	3	More than usual	3	3	3	0	999	999
1	1	0			62	62	0	0	No		-8	999	1	1	0	0	0	0	0	0	0	0	0	0	0	0	No	No ration card	No water treatment	Purchased from regular shop	1	Within an hour	6	1	1	10	6	No	No	No	1	1	Less than usual	1	2	2	1	2	Less than usual
1	1	0			0	0	53	53	Yes	1	-8	999	1	1	0	0	0	1	0	0	0	0	0	0	1	0	Yes	No ration card	No water treatment	Own production	1	After 1 hour	6	1	1	25	0	Yes from recall	Yes from recall	Yes from recall	1	1	More than usual	1	1	1	0	999	999
1	1	0			0	0	86	86.5	Yes	2	-8	999	1	1	0	0	0	1	0	1	0	0	1	0	1	0	No	No ration card	No water treatment	Own production	2	After 1 hour	5	1	1	6	3	Yes from card	No	No	2	1	Same as usual	1	1	2	0	999	999
1	1	0			73	73	0	0	No		10	Can read easily	1	1	1	0	1	1	0	0	0	1	1	0	1	0	No	No ration card	Chlorine	Own production	1	After 1 hour	2	1	1	6	4	Yes from card	No	No	3	3	More than usual	1	1	1	0	999	999
1	1	0			0	0	78.40000000000001	78.5	Yes	1	-8	999	1	1	1	1	1	1	1	1	1	1	1	0	1	1	No	No ration card	No water treatment	Own production	1	After 1 hour	7	1	1	4	5	Yes from card	No	Yes from card	3	3	Same as usual	3	3	2	1	2	Same as usual
1	1	0			0	0	81	81	No		-8	999	1	1	0	0	0	0	0	0	0	0	0	0	0	0	No	No ration card	No water treatment	Purchased from regular shop	1	Within an hour	6	2	999	999	2	Yes from card	Yes from recall	No	1	1	Less than usual	1	1	1	0	999	999
1	1	0			86	86	0	0	No		10	Can read easily	1	1	1	1	1	1	1	0	1	1	1	0	1	1	Not applicable	bpl	No water treatment	Own production	1	Within an hour	6	1	1	15	0	Yes from recall	Yes from recall	Yes from recall	3	2	Less than usual	1	2	2	0	999	999
1	1	0			66.90000000000001	66.8	0	0	No		8	Can read with difficulty	1	1	1	1	0	1	0	0	1	1	1	0	1	0	Not applicable	bpl	Boiling	Own production	999	999	999		999	999	2	-9	Yes from card	Yes from card	2	3	More than usual	2	2	3	0	999	999
1	1	0			82.3	82.3	0	0	Yes	6	8	Can read easily	1	0	1	1	0	1	0	0	0	1	1	0	1	0	No	No ration card	Boiling	Own production	1	After 1 hour	6	1	1	7	2	Yes from card	Yes from recall	Yes from card	3	2	Same as usual	1	1	1	0	999	999
1	1	0			65	65	0	0	No		1	Cannot read	2	1	0	0	0	1	0	0	0	0	0	0	1	0	Yes	No ration card	No water treatment	Purchased from regular shop	1	After 1 hour	6	1	1	10	6	Yes from recall	No	No	3	2	Same as usual	2	2	2	0	999	999
1	1	0			75.40000000000001	75.40000000000001	0	0	Yes	2	7	Can read easily	1	1	1	1	1	1	1	0	1	1	1	0	1	0	Not applicable	No ration card	No water treatment	Own production	1	After 1 hour	7	1	1	6	5	Yes from card	Yes from card	Yes from card	3	3	More than usual	3	3	3	1	3	More than usual
1	1	0			0	0	80	80	No		-8	999	1	1	0	0	0	0	0	0	0	0	1	0	1	0	Yes	bpl	No water treatment	Purchased from regular shop	1	Within an hour	6	1	1	10	6	Yes from card	Yes from card	Yes from card	1	1	Less than usual	1	1	1	0	999	999
1	1	0			74.5	74.5	0	0	Yes	3	3	Can read with difficulty	1	1	0	0	0	0	0	0	0	1	0	0	1	0	No	bpl	Boiling	Own production	1	Within 3 days	7	1	1	20	0	Yes from recall	Yes from recall	Yes from recall	3	1	Less than usual	1	2	2	0	999	999
1	1	0			88.7	88.7	0	0	No		7	Can read with difficulty	1	1	0	0	0	1	0	0	0	0	0	0	0	0	Not applicable	bpl	No water treatment	Own production	1	Within an hour	7	1	1	15	0	Yes from recall	Yes from recall	Yes from card	3	1	Same as usual	2	1	2	0	999	999
1	1	0			0	0	81.5	81.5	Yes	1	-8	999	1	1	0	0	0	1	0	0	0	1	1	0	1	0	No	No ration card	No water treatment	Own production	1	Within 3 days	6	1	1	12	2	Yes from recall	No	No	2	2	More than usual	2	2	3	0	999	999
1	1	0			65	65	0	0	No		8	Cannot read	1	1	0	0	0	1	0	0	0	0	0	0	0	0	Not applicable	bpl	No water treatment	Purchased from regular shop	1	After 1 hour	2	1	1	0	2	Yes from card	Yes from recall	Yes from recall	3	1	More than usual	3	1	1	0	999	999
1	1	0			0	0	81	81	No		-8	999	1	1	1	0	0	1	1	1	0	1	1	0	1	0	No	bpl	No water treatment	Purchased from ration shop	1	Don't know	7	1	1	4	2	Yes from recall	No	No	3	2	Same as usual	2	3	2	0	999	999
1	1	0			62	62	0	0	No		6	Can read with difficulty	1	1	1	0	0	0	0	0	0	0	0	0	1	0	No	bpl	No water treatment	Own production	1	Within an hour	0	1	1	20	0	No	No	No	3	2	Less than usual	2	2	2	0	999	999
1	1	0			74	74	0	0	Yes	8	8	Can read easily	1	1	1	1	0	1	0	0	1	1	1	0	1	1	Not applicable	No ration card	Boiling	Own production	2	After 1 hour	6	1	1	3	2	Yes from card	Yes from card	No	3	3	Same as usual	3	2	2	0	999	999
1	1	0			71.5	71.5	0	0	No		-8	999	2	1	0	0	0	1	0	0	0	0	0	0	1	0	Yes	bpl	No water treatment	Purchased from regular shop	1	After 1 hour	6	1	1	6	0	No	Yes from recall	Yes from recall	2	2	More than usual	2	2	3	1	2	Same as usual
1	1	0			72.5	72.5	0	0	No		1	Can read with difficulty	2	1	0	0	0	0	0	0	0	1	1	0	1	0	No	bpl	No water treatment	Purchased from regular shop	1	After 1 hour	6	1	2	999	7	Yes from card	No	Yes from card	2	2	Same as usual	2	2	2	1	2	Same as usual
1	1	0			67.5	67.5	0	0	Yes	1	8	Can read easily	1	1	1	1	1	0	1	0	0	1	1	0	1	0	No	No ration card	No water treatment	Purchased from regular shop	1	Don't know	7	1	1	12	15	Yes from recall	Yes from recall	Yes from recall	3	1	Less than usual	1	2	2	0	999	999
1	1	0			74	74	0	0	No		10	Can read easily	1	1	0	0	0	1	1	0	0	0	1	0	1	0	No	bpl	No water treatment	Own production	1	Within an hour	6	1	1	10	6	Yes from card	No	Yes from card	2	2	Same as usual	1	1	1	0	999	999
1	1	0			75.5	75.5	0	0	Yes	4	8	Can read easily	1	1	1	1	1	1	1	0	1	1	1	0	1	1	Not applicable	bpl	Boiling	Own production	2	After 1 hour	6	1	1	4	4	Yes from card	Yes from card	Yes from recall	3	3	Same as usual	3	3	2	0	999	999
1	1	0			71.2	71.09999999999999	0	0	Yes	2	4	Can read with difficulty	1	1	1	0	0	1	0	0	0	1	1	0	1	0	Yes	bpl	Boiling	Own production	-9	After 1 hour	7	1	1	3	3	-9	Yes from card	Yes from card	3	3	More than usual	3	3	3	0	999	999
1	1	0			78.40000000000001	78.40000000000001	0	0	No		10	Can read easily	1	1	1	0	0	1	1	0	0	1	1	0	1	0	Yes	bpl	No water treatment	Own production	1	Within an hour	6	1	1	8	6	Yes from card	Yes from card	Yes from card	1	1	Less than usual	2	2	2	0	999	999
1	1	0			0	0	76.3	76.3	Yes	3	5	Can read easily	1	1	1	0	0	1	0	0	0	1	0	0	1	0	No	bpl	Boiling	Own production	1	After 1 hour	6	1	1	5	3	Yes from card	Yes from recall	Yes from card	3	2	Same as usual	1	1	2	0	999	999
1	1	0			69	69	0	0	Yes	3	7	Can read easily	1	1	0	1	0	1	0	0	0	1	1	0	1	0	No	bpl	Boiling	Own production	1	After 1 hour	6	1	1	5	4	Yes from card	No	No	3	2	More than usual	1	1	1	0	999	999
1	1	0			76	76	0	0	Yes	2	8	Can read easily	1	1	0	0	1	0	0	0	0	1	1	0	1	0	Yes	bpl	No water treatment	Own production	1	Within an hour	7	1	1	15	2	Yes from card	No	Yes from recall	3	1	Same as usual	2	2	2	0	999	999
1	1	0			0	0	74.5	74.5	No		9	Can read easily	1	1	0	0	0	0	0	0	0	0	1	0	1	0	Not applicable	No ration card	No water treatment	Purchased from regular shop	1	After 3 days	6	1	1	6	2	Yes from recall	No	No	1	1	Same as usual	2	2	2	0	999	999
1	1	0			69	69	0	0	No		-8	999	1	1	0	0	0	0	0	0	0	0	0	0	1	0	Yes	apl	No water treatment	Own production	1	After 1 hour	7	1	1	20	0	Yes from card	No	Yes from recall	3	1	Same as usual	2	2	1	0	999	999
1	1	0			69	69	0	0	Yes	2	12	Can read easily	1	1	1	1	1	1	1	1	1	1	1	0	1	1	Not applicable	bpl	Boiling	Own production	-9	Within 3 days	6	1	1	3	3	-9	Yes from card	Yes from card	2	2	Same as usual	2	2	3	0	999	999
1	1	0			0	0	67	67	Yes	2	7	Can read easily	1	1	1	0	0	0	0	1	0	1	1	0	1	0	No	No ration card	No water treatment	Own production	1	Within an hour	7	1	1	20	0	Yes from card	No	No	3	1	Less than usual	-8	-8	2	0	999	999
1	1	0			77.5	77.5	0	0	Yes	3	-8	999	1	0	1	0	0	1	0	0	0	0	1	0	1	0	Yes	bpl	Filter with cloth	Own production	1	After 1 hour	6	1	1	18	2	Yes from card	Yes from recall	Yes from recall	3	2	Less than usual	2	1	3	0	999	999
1	1	0			84.5	84.5	0	0	No		3	Cannot read	1	1	1	1	0	1	1	0	1	1	1	0	1	0	Not applicable	bpl	Boiling	Own production	-9	Within 3 days	6	1	1	3	1	-9	Yes from card	Yes from card	3	2	More than usual	3	3	3	0	999	999
1	1	0			0	0	73.8	73.8	Yes	3	1	Cannot read	1	0	1	1	1	1	1	1	1	1	1	0	1	0	Not applicable	No ration card	No water treatment	Own production	1	After 1 hour	6	1	1	5	4	Yes from card	No	Yes from card	1	1	Same as usual	1	1	2	0	999	999
1	1	0			0	0	89	89	No		-8	999	1	1	0	0	0	1	0	0	0	0	0	0	1	0	No	No ration card	No water treatment	Own production	1	After 1 hour	0	1	1	1	1	Yes from card	No	No	3	3	Less than usual	1	3	1	0	999	999
1	1	0			0	0	70	70	No		-8	999	1	0	0	0	0	0	0	0	0	0	0	0	0	0	No	bpl	No water treatment	Purchased from regular shop	1	After 1 hour	7	1	1	2	6	Yes from card	Yes from card	Yes from card	3	1	Less than usual	1	1	1	0	999	999
1	1	0			76	75.5	0	0	No		4	Cannot read	1	1	0	0	0	1	0	0	0	1	1	0	1	0	Not applicable	bpl	No water treatment	Purchased from regular shop	1	After 1 hour	5	1	1	10	10	Yes from recall	Yes from recall	Yes from recall	1	1	Same as usual	2	2	2	0	999	999
1	1	0			77	77	0	0	No		10	Can read easily	1	1	1	1	0	0	1	0	0	1	1	0	1	1	No	bpl	Boiling	Own production	-9	Don't know	6	1	1	6	6	-9	Yes from card	Yes from card	2	3	Same as usual	2	2	2	0	999	999
1	1	0			62	62	0	0	Yes	2	-8	999	1	1	1	0	0	1	0	0	0	1	1	0	1	0	No	bpl	No water treatment	Purchased from ration shop	1	Don't know	7	1	1	4	0	-9	No	No	2	2	More than usual	2	2	2	1	2	Same as usual
1	1	0			75	75	0	0	No		-8	999	1	1	0	0	0	0	0	0	0	0	0	0	1	0	No	No ration card	No water treatment	Purchased from regular shop	1	Within an hour	4	2	999	999	5	Yes from recall	No	No	2	2	More than usual	2	2	3	0	999	999
1	1	0			82	82	0	0	Yes	2	-8	999	1	1	1	0	0	1	0	0	0	1	1	1	0	1	No	bpl	No water treatment	Own production	1	After 1 hour	8	1	1	10	5	Yes from card	No	Yes from card	3	1	More than usual	1	1	2	1	3	Less than usual
1	1	0			0	0	88.90000000000001	88.90000000000001	No		12	Can read easily	1	1	1	1	1	1	1	1	0	1	1	0	1	1	Not applicable	No ration card	Filter with cloth	Own production	1	Within an hour	7	1	1	4	12	Yes from card	No	Yes from card	3	3	Same as usual	3	1	2	0	999	999
1	1	0			0	0	85.3	85.3	No		-8	999	1	1	0	0	0	1	0	0	0	0	1	0	1	0	No	aay	No water treatment	Purchased from ration shop	1	After 1 hour	6	1	1	6	4	Yes from recall	No	No	1	1	Same as usual	1	1	3	0	999	999
1	1	0			0	0	85.40000000000001	85.40000000000001	Yes	7	8	Can read easily	1	1	1	1	0	1	0	0	0	1	1	0	1	0	No	bpl	Boiling	Own production	1	After 1 hour	6	1	1	4	2	Yes from card	Yes from recall	Yes from card	3	2	Same as usual	2	1	2	0	999	999
1	1	0			75	75.09999999999999	0	0	Yes	2	-8	999	1	1	1	0	0	0	0	0	1	1	1	0	0	1	Yes	bpl	Boiling	Own production	-9	After 1 hour	6	1	1	4	2	-9	No	No	3	3	More than usual	3	3	3	0	999	999
1	1	0			77.90000000000001	77.90000000000001	0	0	No		7	Can read easily	1	1	1	0	0	1	1	0	1	1	1	0	1	0	Yes	bpl	No water treatment	Own production	1	Within an hour	0	1	1	15	1	Yes from recall	Yes from recall	Yes from recall	3	2	Less than usual	2	2	1	1	1	Same as usual
1	1	0			55	55	0	0	No		7	Can read with difficulty	1	1	1	1	0	0	0	0	0	1	1	0	1	0	Yes	No ration card	No water treatment	Purchased from regular shop	1	Within 3 days	0	1	1	13	0	No	No	No	2	2	Same as usual	2	2	2	0	999	999
1	1	0			0	0	85	85	Yes	2	10	Can read easily	1	1	1	1	1	1	1	0	0	1	1	1	1	1	Yes	No ration card	No water treatment	Own production	1	Within 3 days	6	1	1	16	2	Yes from recall	Yes from recall	No	3	2	Same as usual	2	2	2	1	2	Same as usual
1	1	0			64.5	64.5	0	0	Yes	3	-8	999	1	1	0	0	0	1	0	0	0	0	1	0	1	0	Not applicable	bpl	No water treatment	Purchased from ration shop	1	Within an hour	5	1	1	9	1	No	No	No	1	1	Less than usual	1	1	1	0	999	999
1	1	0			0	0	72.5	72.5	Yes	4	9	Can read easily	1	1	1	0	0	1	0	0	0	0	0	0	1	0	Yes	bpl	No water treatment	Own production	1	Within an hour	6	1	1	13	2	Yes from recall	Yes from recall	Yes from recall	1	1	Less than usual	2	1	3	0	999	999
1	1	0			71.5	71.5	0	0	Yes	1	-8	999	1	1	1	1	1	1	1	0	0	1	1	0	1	0	Not applicable	No ration card	No water treatment	Own production	1	After 1 hour	7	1	1	6	5	Yes from recall	No	No	3	3	More than usual	3	3	3	0	999	999
1	1	0			69	69.5	0	0	Yes	1	-8	999	1	1	0	0	0	1	0	0	0	1	1	0	1	0	Yes	bpl	No water treatment	Own production	2	Within 3 days	5	1	1	6	2	Yes from card	No	No	3	3	More than usual	1	3	3	0	999	999
1	1	0			84.59999999999999	84.59999999999999	0	0	Yes	3	4	Can read with difficulty	1	1	1	0	0	1	1	0	1	1	0	0	1	0	No	bpl	Boiling	Own production	1	After 1 hour	6	1	1	4	2	Yes from card	Yes from card	Yes from card	3	2	Same as usual	2	1	2	0	999	999
1	1	0			0	0	77.2	77.2	Yes	2	8	Can read easily	1	1	0	0	0	1	0	0	0	1	1	0	0	0	Yes	No ration card	No water treatment	Own production	1	Within an hour	3	1	1	8	4	Yes from card	No	No	2	2	Same as usual	2	2	2	0	999	999
1	1	0			0	0	86	86	Yes	2	6	Can read easily	1	1	1	1	0	1	1	0	1	1	0	0	1	1	Not applicable	No ration card	Boiling	Own production	2	After 1 hour	6	1	1	3	2	Yes from card	Yes from card	Yes from card	3	3	Same as usual	2	3	2	0	999	999
1	1	0			0	0	79	79	No		-8	999	1	1	0	0	0	0	0	0	0	1	1	0	0	0	Not applicable	No ration card	No water treatment	Purchased from regular shop	1	After 1 hour	6	1	1	10	6	No	No	No	2	1	Less than usual	1	2	2	0	999	999
1	1	0			0	0	83.40000000000001	83.40000000000001	Yes	2	-8	999	1	1	1	0	0	1	0	0	0	0	1	0	1	0	Yes	bpl	No water treatment	Own production	1	Within an hour	6	2	999	999	2	Yes from card	Yes from recall	Yes from recall	3	2	Same as usual	2	1	1	1	2	Same as usual
1	1	0			75.2	75.2	0	0	No		7	Can read with difficulty	1	1	1	0	0	1	0	0	0	0	0	0	1	0	No	bpl	No water treatment	Own production	1	Within an hour	7	1	1	20	2	Yes from card	-9	Yes from recall	3	1	Less than usual	2	1	2	0	999	999
1	1	0			0	0	83.3	83.3	Yes	6	-8	999	1	1	1	0	0	1	1	1	1	1	1	0	1	0	Not applicable	bpl	Filter with cloth	Purchased from ration shop	1	Don't know	7	1	1	6	7	Yes from recall	No	-9	3	2	More than usual	2	2	2	0	999	999
1	1	0			0	0	86	86	Yes	2	5	Can read with difficulty	1	1	1	0	0	1	0	0	0	1	1	0	1	0	Not applicable	bpl	No water treatment	Own production	2	After 1 hour	7	1	1	15	0	Yes from card	No	No	1	1	Same as usual	1	2	1	0	999	999
1	1	0			0	0	93.8	93.8	No		-8	999	1	1	1	0	0	1	1	0	0	1	1	0	0	1	Yes	bpl	No water treatment	Purchased from regular shop	1	Within an hour	7	1	1	5	6	Yes from card	Yes from card	Yes from card	2	2	Same as usual	2	2	2	0	999	999
1	1	0			0	0	80.5	80.5	No		-8	999	1	1	0	0	0	1	0	0	0	0	0	1	1	0	Yes	bpl	No water treatment	Own production	1	After 1 hour	6	1	1	7	2	Yes from recall	No	No	2	2	Same as usual	1	1	2	0	999	999
1	1	0			73.09999999999999	73.09999999999999	0	0	Yes	5	5	Can read easily	1	1	1	0	0	1	0	0	1	1	1	0	1	1	Not applicable	bpl	Boiling	Own production	2	After 1 hour	6	1	1	3	3	Yes from card	Yes from card	Yes from card	2	2	Same as usual	2	3	3	0	999	999
1	1	0			76.5	76.5	0	0	Yes	4	8	Can read easily	1	1	1	0	0	1	0	0	1	1	1	0	1	0	No	bpl	Boiling	Own production	1	After 1 hour	6	1	1	4	3	Yes from card	Yes from recall	Yes from card	3	3	Same as usual	3	3	2	0	999	999
1	1	0			0	0	56	56	No		-8	999	1	1	0	0	0	1	0	0	0	0	0	0	1	0	No	bpl	No water treatment	Own production	1	Within an hour	0	1	1	15	6	No	Yes from recall	Yes from recall	3	1	Less than usual	1	1	2	0	999	999
1	1	0			84.2	84.3	0	0	Yes	3	3	Can read with difficulty	2	1	0	0	0	1	1	0	0	0	0	0	1	0	Yes	bpl	No water treatment	Purchased from regular shop	1	Within an hour	6	1	1	7	0	No	Yes from recall	Yes from recall	3	3	More than usual	2	2	2	1	2	Same as usual
1	1	0			73	73	0	0	No		2	Can read easily	1	1	0	0	0	0	1	0	0	1	0	0	0	0	No	bpl	Chlorine	Own production	1	Within an hour	5	1	1	6	6	Yes from card	No	Yes from card	2	2	Same as usual	2	2	2	0	999	999
1	1	0			90	90	0	0	Yes	2	-8	999	1	1	1	1	1	1	0	1	1	1	1	1	1	0	No	bpl	Chlorine	Own production	1	After 1 hour	6	1	1	12	1	Yes from card	Yes from recall	No	2	2	More than usual	2	2	2	0	999	999
1	1	0			0	0	97	97	No		7	Can read easily	1	1	1	0	0	0	0	0	0	1	1	0	1	0	Yes	bpl	No water treatment	Own production	1	Within an hour	6	1	1	13	2	Yes from card	Yes from recall	Yes from recall	1	2	Same as usual	2	2	2	0	999	999
1	1	0			68	68	0	0	No		-8	999	1	1	1	0	0	1	0	0	0	1	1	0	1	0	Yes	bpl	No water treatment	Own production	1	Within an hour	7	1	1	8	6	Yes from card	No	Yes from card	1	1	Less than usual	1	1	1	0	999	999
1	1	0			0	0	68	68	Yes	2	10	Can read easily	1	1	1	0	1	1	1	0	0	1	1	0	1	0	Yes	bpl	No water treatment	Own production	1	Within an hour	7	1	1	20	2	Yes from card	No	Yes from recall	3	1	Less than usual	2	2	2	0	999	999
1	1	0			85.5	85.5	0	0	Yes	2	-8	999	1	1	0	0	0	0	0	0	0	0	1	0	1	0	Not applicable	No ration card	No water treatment	Purchased from regular shop	1	Within an hour	6	2	999	999	6	Yes from card	Yes from card	Yes from card	3	1	Less than usual	1	1	1	1	1	Same as usual
1	1	0			0	0	86.3	86.3	Yes	2	7	Can read easily	1	1	0	0	0	1	0	0	0	0	0	0	1	0	Yes	bpl	No water treatment	Own production	1	Within an hour	6	1	1	10	1	Yes from recall	Yes from recall	Yes from recall	1	1	Less than usual	2	2	2	1	1	Less than usual
1	1	0			60	60	0	0	No		-8	999	1	1	0	0	0	1	1	0	0	1	1	0	1	0	Not applicable	No ration card	No water treatment	Own production	1	After 1 hour	0	1	1	8	0	No	No	No	1	1	Less than usual	1	1	1	0	999	999
1	1	0			0	0	79.5	79.5	No		7	Can read with difficulty	1	1	0	0	0	0	0	0	0	0	0	0	1	0	No	apl	No water treatment	Purchased from regular shop	1	After 1 hour	8	2	999	999	6	Yes from recall	No	Yes from card	3	1	Less than usual	1	1	1	0	999	999
1	1	0			0	0	83	84	No		-8	999	1	0	0	0	0	1	0	0	0	0	0	0	1	0	Yes	bpl	No water treatment	Own production	1	After 1 hour	0	2	999	999	2	Yes from recall	No	No	1	1	More than usual	1	2	1	0	999	999
1	1	0			65.59999999999999	65.5	0	0	No		12	Can read easily	1	1	1	0	0	1	1	0	0	1	1	0	1	0	Yes	bpl	No water treatment	Own production	2	After 1 hour	6	1	1	10	6	No	No	No	2	2	Same as usual	2	2	2	0	999	999
1	1	0			0	0	86.59999999999999	86.59999999999999	Yes	3	-8	999	2	0	1	0	0	0	0	0	0	0	0	0	1	0	Yes	bpl	No water treatment	Own production	1	Within an hour	6	2	999	999	0	No	Yes from recall	Yes from recall	2	2	More than usual	2	2	3	1	2	Same as usual
1	1	0			72	72	0	0	No		-8	999	1	0	0	0	0	1	0	0	0	0	0	0	0	0	Not applicable	aay	No water treatment	Purchased from regular shop	1	Within 3 days	7	1	1	1	3	Yes from card	No	Yes from card	1	2	Same as usual	2	1	1	1	1	Less than usual
1	1	0			0	0	75	75	No		-8	999	1	1	0	0	0	0	0	0	0	0	0	0	1	0	Not applicable	bpl	No water treatment	Purchased from regular shop	1	Within an hour	6	1	1	2	6	No	No	No	1	1	Less than usual	2	1	1	0	999	999
1	1	0			79.8	79.8	0	0	Yes	3	8	Can read easily	1	1	1	1	0	1	1	1	1	0	0	0	1	0	No	bpl	Boiling	Own production	1	After 1 hour	6	1	1	5	4	Yes from card	Yes from card	Yes from recall	3	2	Same as usual	1	1	2	0	999	999
1	1	0			71	71	0	0	No		8	Can read easily	1	1	1	1	1	1	1	0	1	1	1	0	1	1	No	apl	No water treatment	Purchased from ration shop	1	Don't know	6	1	1	2	5	-9	Yes from recall	Yes from recall	2	2	More than usual	1	1	2	0	999	999
1	1	0			83	83	0	0	No		-8	999	1	1	0	0	0	0	0	0	0	0	0	0	1	0	Not applicable	No ration card	No water treatment	Purchased from regular shop	1	Within an hour	8	1	1	10	6	Yes from card	Yes from card	Yes from card	1	1	Less than usual	1	1	2	0	999	999
1	1	0			89.3	89.3	0	0	Yes	12	-8	999	1	0	0	0	0	1	0	0	1	1	0	0	1	0	Not applicable	bpl	Boiling	Own production	1	After 1 hour	6	1	2	999	3	Yes from card	Yes from recall	Yes from card	3	2	Same as usual	2	1	1	0	999	999
1	1	0			78	78	0	0	No		-8	999	1	1	0	0	0	1	0	0	0	0	1	0	1	0	Not applicable	No ration card	No water treatment	Purchased from regular shop	1	Within an hour	6	1	1	6	6	No	No	No	2	1	Less than usual	1	1	1	0	999	999
1	1	0			71	71	0	0	No		8	Can read easily	2	1	0	0	0	0	0	0	0	0	0	0	1	0	No	No ration card	No water treatment	Purchased from regular shop	1	Within 3 days	6	1	1	10	0	Yes from card	Yes from card	Yes from card	1	1	Less than usual	1	1	1	1	1	Less than usual
1	1	0			65.09999999999999	65.09999999999999	0	0	No		-8	999	2	1	0	0	0	0	0	0	0	0	0	0	0	0	Yes	bpl	No water treatment	Own production	1	Within an hour	6	1	1	9	0	No	No	No	2	2	Same as usual	2	2	2	0	999	999
1	1	0			65.5	65.5	0	0	Yes	2	2	Can read with difficulty	1	1	0	0	0	1	0	0	0	0	1	0	1	0	Yes	No ration card	No water treatment	Purchased from regular shop	1	Within an hour	6	1	1	10	1	No	No	No	3	2	More than usual	2	2	2	0	999	999
1	1	0			0	0	84.3	84.3	Yes	1	-8	999	1	1	0	0	0	0	0	0	0	1	0	0	1	0	Yes	bpl	No water treatment	Own production	1	After 1 hour	6	1	1	6	2	Yes from card	Yes from recall	Yes from recall	3	1	Same as usual	1	1	2	0	999	999
1	1	0			0	0	81	81	No		2	Cannot read	1	1	0	0	0	1	0	0	0	0	0	0	1	0	Yes	No ration card	No water treatment	Purchased from regular shop	1	After 1 hour	5	1	1	8	4	Yes from recall	Yes from recall	No	-8	2	Same as usual	1	1	1	0	999	999
1	1	0			72	72	0	0	No		-8	999	1	1	0	0	0	0	0	0	0	1	0	0	1	0	Yes	bpl	No water treatment	Purchased from ration shop	1	After 1 hour	4	2	999	999	4	Yes from card	No	No	2	2	More than usual	2	2	2	0	999	999
1	1	0			78.90000000000001	78.8	0	0	No		5	Can read with difficulty	1	1	1	0	0	1	0	0	0	1	1	0	1	0	Not applicable	apl	Boiling	Own production	2	Within 3 days	8	1	1	3	1	-9	Yes from card	Yes from card	2	3	More than usual	2	3	3	0	999	999
1	1	0			0	0	86	86	Yes	8	5	Can read easily	1	0	1	1	0	1	1	0	0	1	1	0	1	0	No	bpl	Boiling	Own production	1	After 1 hour	6	1	1	5	2	Yes from recall	Yes from recall	Yes from card	3	2	Same as usual	2	1	1	1	3	Same as usual
1	1	0			58	58	0	0	No		-8	999	1	1	0	0	0	0	0	0	0	0	0	0	1	0	Not applicable	No ration card	No water treatment	Purchased from regular shop	2	Within 3 days	0	1	1	12	0	No	No	No	1	2	Same as usual	1	2	2	0	999	999
1	1	0			64.5	64.5	0	0	Yes	2	9	Can read easily	1	1	1	1	1	1	1	1	1	1	1	0	1	0	No	No ration card	No water treatment	Own production	1	After 1 hour	7	1	1	8	5	No	No	No	3	2	More than usual	3	3	3	1	3	More than usual
1	1	0			0	0	89.5	89.5	Yes	3	6	Can read easily	1	1	1	0	0	1	0	0	1	1	0	0	1	0	No	bpl	Boiling	Own production	1	After 1 hour	6	1	1	3	3	Yes from card	Yes from card	Yes from recall	3	2	Same as usual	2	2	2	0	999	999
1	1	0			74	74	0	0	Yes	2	-8	999	1	1	0	0	0	0	0	0	0	0	0	0	0	0	Yes	bpl	No water treatment	Own production	1	After 1 hour	6	1	1	15	1	Yes from recall	Yes from recall	Yes from recall	3	2	Less than usual	2	2	2	0	999	999
1	1	0			0	0	81.5	81.5	No		-8	999	1	1	1	0	0	1	0	0	0	1	0	0	1	0	Yes	No ration card	No water treatment	Own production	1	After 3 days	6	1	1	2	8	Yes from recall	Yes from recall	Yes from recall	3	1	Same as usual	2	2	2	0	999	999
1	1	0			66	66	0	0	Yes	3	7	Can read with difficulty	1	1	1	1	0	1	1	0	1	1	1	0	1	0	Yes	apl	No water treatment	Own production	1	Within an hour	6	2	999	999	1	Yes from card	No	No	3	2	Less than usual	3	1	3	0	999	999
1	1	0			66	66	0	0	No		7	Can read easily	1	1	1	0	0	0	0	0	0	1	1	0	1	0	No	bpl	No water treatment	Own production	1	Within an hour	0	1	1	17	0	No	No	No	3	1	Same as usual	2	2	2	0	999	999
1	1	0			0	0	73.8	78.8	No		8	Can read easily	1	1	0	0	0	1	0	0	0	0	1	0	1	0	Yes	apl	No water treatment	Own production	1	After 1 hour	6	1	1	7	6	Yes from card	Yes from card	Yes from card	2	2	Same as usual	2	1	1	0	999	999
1	1	0			72.09999999999999	72.09999999999999	0	0	Yes	4	7	Can read with difficulty	1	1	0	0	0	1	0	0	1	1	1	0	1	0	No	bpl	Boiling	Own production	2	After 1 hour	6	1	1	4	4	Yes from card	Yes from card	Yes from recall	3	3	Same as usual	3	3	2	0	999	999
1	1	0			76.2	76.2	0	0	Yes	4	4	Can read with difficulty	1	1	1	0	0	1	0	0	1	1	0	0	1	0	Yes	bpl	Boiling	Own production	1	After 1 hour	6	1	1	4	4	Yes from card	Yes from recall	Yes from card	3	3	Same as usual	3	3	2	0	999	999
1	1	0			65.3	65.3	0	0	No		9	Can read easily	1	1	1	1	0	1	1	0	1	1	1	0	1	1	Yes	apl	Chlorine	Own production	1	Within an hour	7	1	1	10	4	No	No	No	2	2	Same as usual	2	1	1	0	999	999
1	1	0			63	63	0	0	No		-8	999	2	1	0	0	0	0	0	0	0	0	0	0	1	0	No	bpl	No water treatment	Own production	1	After 1 hour	6	1	1	10	6	No	No	No	1	1	Less than usual	1	1	1	1	1	Less than usual
1	1	0			75.5	75.5	0	0	Yes	2	10	Can read easily	1	1	1	1	0	0	0	0	0	1	1	0	1	0	No	bpl	Boiling	Own production	2	After 1 hour	7	1	1	0	2	Yes from recall	Yes from recall	Yes from recall	3	1	Less than usual	2	1	3	0	999	999
1	1	0			76	76	0	0	No		-8	999	1	1	1	0	0	1	1	0	0	1	1	0	1	0	No	No ration card	No water treatment	Purchased from regular shop	1	After 1 hour	6	1	1	6	6	Yes from card	Yes from card	Yes from card	3	2	Same as usual	2	3	3	0	999	999
1	1	0			0	0	63.3	63.3	No		-8	999	2	0	0	0	0	0	0	0	0	0	0	0	0	0	Not applicable	No ration card	No water treatment	Own production	1	Within an hour	6	1	1	7	0	No	No	No	-8	-8	Not breastfed at all	-8	2	2	0	999	999
1	1	0			0	0	81.5	81.5	Yes	3	5	Can read with difficulty	1	1	0	0	0	0	0	0	0	0	0	0	0	0	Yes	bpl	No water treatment	Own production	1	Within an hour	6	1	1	15	2	Yes from card	No	Yes from card	3	2	Same as usual	1	3	2	0	999	999
1	1	0			70	70	0	0	No		8	Can read easily	1	1	1	1	0	1	0	0	1	1	1	0	1	1	Yes	bpl	Boiling	Own production	1	Within 3 days	5	1	1	4	1	-9	No	No	3	3	More than usual	3	3	3	1	3
1	1	0			0	0	84.2	84.2	Yes	2	-8	999	1	1	0	0	0	1	0	0	0	0	0	0	0	0	Yes	No ration card	No water treatment	Purchased from regular shop	1	Within 3 days	9	1	1	5	3	Yes from card	Yes from card	Yes from card	1	2	More than usual	1	1	1	0	999	999
1	1	0			0	0	71	71	No		6	Can read easily	1	1	0	0	0	0	0	0	0	0	0	0	0	0	Not applicable	No ration card	No water treatment	Own production	1	After 1 hour	5	2	999	999	4	Yes from card	No	Yes from card	3	3	Less than usual	1	3	1	0	999	999
1	1	0			69.09999999999999	69.09999999999999	0	0	Yes	8	-8	999	2	1	0	0	0	1	0	0	0	0	0	0	1	0	Yes	bpl	No water treatment	Purchased from regular shop	1	Within an hour	6	1	1	6	0	No	Yes from recall	Yes from recall	2	2	More than usual	3	2	2	0	999	999
1	1	0			72.2	72.2	0	0	No		3	Can read with difficulty	2	1	1	0	0	0	0	0	0	0	1	0	1	0	Not applicable	No ration card	No water treatment	Own production	1	Within an hour	6	1	1	10	0	No	Yes from recall	No	1	2	More than usual	1	3	2	0	999	999
1	1	0			0	0	83.09999999999999	83.09999999999999	Yes	3	7	Can read easily	1	1	1	1	0	1	0	0	1	1	0	0	1	0	Not applicable	No ration card	Boiling	Own production	2	After 1 hour	6	1	1	5	3	Yes from card	Yes from card	Yes from card	3	3	Same as usual	3	2	3	0	999	999
1	1	0			68	68	0	0	No		10	Can read easily	1	1	0	0	0	0	0	0	0	0	1	0	0	0	Not applicable	No ration card	No water treatment	Purchased from regular shop	1	Within an hour	6	1	1	0	0	Yes from card	No	Yes from card	3	1	Less than usual	1	1	1	1	1	Less than usual
1	1	0			78.5	78.5	0	0	Yes	2	-8	999	1	1	0	0	0	0	0	0	0	0	0	0	1	0	No	No ration card	No water treatment	Own production	1	Within an hour	7	1	1	15	0	No	No	-9	3	1	Less than usual	2	2	2	0	999	999
1	1	0			67	67	0	0	No		9	Can read easily	1	1	0	0	0	1	1	0	0	0	1	0	0	0	No	No ration card	Filter with cloth	Purchased from regular shop	1	After 1 hour	5	1	2	999	3	Yes from card	Yes from card	Yes from card	3	3	More than usual	1	3	3	0	999	999
1	1	0			79.5	79.5	0	0	Yes	1	10	Can read easily	1	1	1	0	0	1	0	0	0	0	0	0	1	0	Not applicable	bpl	No water treatment	Own production	1	Within an hour	8	1	1	20	2	Yes from recall	Yes from recall	Yes from recall	3	1	More than usual	1	2	1	0	999	999
1	1	0			0	0	87	87	Yes	4	-8	999	1	1	1	0	0	1	0	0	0	0	1	0	1	0	No	No ration card	No water treatment	Own production	1	After 1 hour	7	2	999	999	3	Yes from card	Yes from recall	Yes from card	2	1	Less than usual	2	3	3	0	999	999
1	1	0			70.8	70.8	0	0	No		5	Can read with difficulty	1	1	1	1	0	1	1	0	0	1	1	0	1	0	Yes	bpl	No water treatment	Purchased from regular shop	1	After 1 hour	7	1	1	8	5	No	No	No	2	2	Same as usual	1	1	1	0	999	999
1	1	0			64	64	0	0	No		7	Can read easily	1	1	0	0	0	0	0	0	0	0	0	0	1	0	No	bpl	No water treatment	Own production	1	Within an hour	0	1	1	15	3	Yes from recall	Yes from recall	Yes from recall	3	1	Same as usual	2	2	2	0	999	999
1	1	0			0	0	79.8	79.8	Yes	1	-8	999	1	0	0	0	0	0	0	0	0	0	0	0	1	0	No	bpl	No water treatment	Own production	1	Within an hour	7	1	1	15	4	Yes from card	No	Yes from card	3	1	Same as usual	2	3	2	1	2	Same as usual
1	1	0			76.5	76.5	0	0	Yes	5	12	Can read easily	1	1	1	1	0	1	0	0	0	1	1	0	1	0	Not applicable	bpl	No water treatment	Own production	1	After 1 hour	7	1	1	5	6	Yes from card	No	No	1	1	Same as usual	1	2	2	0	999	999
1	1	0			84.09999999999999	84.09999999999999	0	0	Yes	4	5	Can read easily	1	1	1	0	0	1	0	0	1	1	0	0	1	0	No	No ration card	Boiling	Own production	1	After 1 hour	6	1	1	3	2	Yes from card	Yes from card	Yes from card	3	2	Same as usual	1	1	1	0	999	999
1	1	0			0	0	85	85	Yes	7	3	Can read with difficulty	1	0	1	1	0	1	0	0	0	1	0	0	1	0	No	bpl	Boiling	Own production	1	After 1 hour	6	1	1	3	2	Yes from card	Yes from recall	Yes from card	3	2	Same as usual	2	1	2	0	999	999
1	1	0			0	0	90	90	No		8	Can read easily	1	1	0	0	0	0	0	0	0	0	0	0	1	0	No	No ration card	No water treatment	Purchased from regular shop	1	After 1 hour	7	1	1	2	10	Yes from card	No	Yes from card	1	1	Less than usual	1	1	1	1	1	Less than usual
1	1	0			82	82	0	0	No		2	Cannot read	1	1	0	0	0	1	0	0	0	1	1	0	1	0	No	bpl	No water treatment	Own production	1	After 1 hour	2	2	999	999	2	Yes from card	No	No	1	-8	More than usual	3	3	3	0	999	999
1	1	0			70	70	0	0	Yes	1	-8	999	1	1	0	0	0	0	0	0	0	0	0	0	1	0	Not applicable	No ration card	No water treatment	Own production	1	After 1 hour	7	1	1	2	0	Yes from recall	Yes from recall	Yes from recall	1	3	More than usual	1	2	2	0	999	999
1	1	0			68	68	0	0	Yes	1	-8	999	1	1	1	0	0	1	0	0	0	1	1	0	1	0	No	No ration card	No water treatment	Purchased from regular shop	1	After 1 hour	6	2	999	999	1	Yes from card	No	Yes from card	3	2	More than usual	1	1	1	0	999	999
1	1	0			0	0	81	81	No		8	Can read easily	1	1	1	1	0	1	1	0	1	1	1	0	1	0	Not applicable	bpl	Boiling	Own production	-9	Within 3 days	7	1	1	5	3	-9	Yes from card	Yes from card	3	2	Same as usual	2	3	2	0	999	999
1	1	0			0	0	80.7	80.7	Yes	3	-8	999	1	1	0	0	0	1	0	0	0	0	0	0	1	0	Yes	bpl	No water treatment	Own production	1	Within an hour	6	1	1	2	2	Yes from recall	Yes from recall	Yes from recall	1	1	More than usual	1	1	3	0	999	999
1	1	0			65.5	65.5	0	0	No		5	Can read with difficulty	1	1	1	1	1	1	1	0	0	1	1	0	1	0	No	apl	No water treatment	Own production	1	Within 3 days	6	1	1	6	5	No	No	No	3	3	More than usual	3	3	3	0	999	999
1	1	0			0	0	82.5	82.5	Yes	3	5	Can read with difficulty	1	1	0	0	0	1	0	0	0	0	1	0	1	0	Yes	bpl	No water treatment	Own production	1	Within an hour	7	1	1	18	0	Yes from recall	Yes from recall	Yes from recall	3	1	Same as usual	2	2	2	0	999	999
1	1	0			52.5	52.5	0	0	No		6	Can read with difficulty	1	1	0	0	0	1	0	0	0	1	1	0	1	0	Yes	No ration card	No water treatment	Purchased from regular shop	1	Within an hour	0	1	1	10	0	No	No	No	1	1	More than usual	1	1	3	0	999	999
1	1	0			71.5	71.5	0	0	No		-8	999	1	0	0	0	0	0	0	0	0	0	0	0	1	0	No	No ration card	No water treatment	Purchased from regular shop	1	Within an hour	6	1	1	2	6	Yes from card	No	Yes from card	3	1	Less than usual	1	1	1	1	1	Less than usual
1	1	0			62	62	0	0	Yes	4	5	Can read easily	1	1	0	0	0	1	0	0	0	0	0	0	1	0	Not applicable	No ration card	No water treatment	Purchased from regular shop	1	Within an hour	0	1	1	20	0	Yes from recall	No	No	1	1	More than usual	1	1	3	0	999	999
1	1	0			0	0	86.40000000000001	86.40000000000001	No		-8	999	1	1	1	0	0	0	0	0	0	0	1	0	1	0	Not applicable	No ration card	No water treatment	Purchased from regular shop	-9	After 1 hour	6	1	1	18	4	Yes from card	Yes from recall	Yes from card	2	2	Same as usual	1	1	2	1	2	Less than usual
1	1	0			0	0	68.40000000000001	68.40000000000001	Yes	4	6	Can read easily	2	0	1	0	0	1	0	0	0	1	0	0	1	0	No	bpl	Boiling	Own production	1	After 1 hour	6	1	1	4	3	Yes from card	Yes from recall	Yes from card	3	2	Same as usual	2	2	1	0	999	999
1	1	0			70.5	70.5	0	0	No		3	Can read easily	1	1	1	0	0	1	1	0	0	1	1	0	0	0	No	bpl	Chlorine	Own production	1	Within an hour	0	1	1	2	6	Yes from card	No	Yes from card	2	2	Same as usual	2	2	2	0	999	999
1	1	0			66	66	0	0	No		-8	999	1	1	0	0	0	1	0	0	0	0	1	0	1	0	No	bpl	Filter with cloth	Purchased from regular shop	1	After 1 hour	4	2	999	999	2	Yes from card	Yes from recall	Yes from recall	3	3	Less than usual	3	3	3	0	999	999
1	1	0			0	0	85.5	85.5	Yes	2	-8	999	1	1	1	0	0	0	0	0	0	1	0	0	1	0	No	bpl	No water treatment	Own production	1	After 1 hour	7	1	1	15	2	Yes from recall	-9	-9	2	1	Same as usual	2	1	2	0	999	999
1	1	0			0	0	82	82	Yes	1	3	Can read with difficulty	1	1	0	0	0	1	0	0	0	0	1	0	1	0	Yes	No ration card	No water treatment	Purchased from regular shop	1	After 1 hour	6	1	1	5	4	No	No	No	2	2	Same as usual	2	1	2	0	999	999
1	1	0			83.5	83.5	0	0	Yes	3	3	Can read with difficulty	1	1	1	0	1	1	0	0	1	1	1	0	1	1	Not applicable	No ration card	Boiling	Own production	2	After 1 hour	6	2	999	999	3	Yes from card	Yes from card	Yes from card	3	3	Not breastfed at all	3	3	-8	1	3	More than usual
1	1	0			0	0	81.7	81.59999999999999	Yes	3	8	Can read easily	1	1	1	1	1	1	1	0	0	1	1	0	1	0	No	No ration card	No water treatment	Own production	1	After 1 hour	7	1	1	6	5	Yes from card	No	Yes from card	3	1	Same as usual	3	3	3	0	999	999
1	1	0			70.5	70.5	0	0	No		4	Can read with difficulty	1	1	1	1	0	1	1	0	0	0	1	0	1	1	No	bpl	Chlorine	Own production	1	Within an hour	6	1	1	8	6	Yes from card	No	Yes from card	2	2	Same as usual	2	2	2	0	999	999
1	1	0			65	65	0	0	Yes	5	9	Can read easily	1	1	1	0	0	1	1	0	0	1	1	0	0	1	Yes	bpl	No water treatment	Own production	1	Within an hour	6	1	1	20	0	No	No	Yes from card	1	2	More than usual	1	2	3	0	999	999
1	1	0			75	75	0	0	Yes	1	-8	999	1	1	0	0	0	0	0	0	0	0	0	0	1	0	Yes	No ration card	No water treatment	Own production	1	After 1 hour	6	1	1	20	4	Yes from card	No	Yes from card	1	1	Same as usual	2	2	2	0	999	999
1	1	0			0	0	83	83	No		-8	999	2	0	0	0	0	0	0	0	0	0	0	0	1	0	Yes	apl	No water treatment	Purchased from regular shop	1	Within an hour	7	1	1	0	6	Yes from card	Yes from card	Yes from card	1	1	Less than usual	1	1	1	0	999	999
1	1	0			0	0	83	83	Yes	1	-8	999	1	1	1	0	0	1	1	1	0	1	1	0	1	0	Not applicable	bpl	No water treatment	Purchased from ration shop	1	Don't know	7	1	1	8	0	Yes from recall	Yes from recall	Yes from recall	2	3	Same as usual	2	3	3	0	999	999
1	1	0			75	75	0	0	No		-8	999	2	1	0	0	0	0	0	0	0	0	0	0	1	0	Not applicable	bpl	No water treatment	Purchased from regular shop	1	After 3 days	6	2	999	999	9	Yes from card	Yes from card	Yes from card	2	1	Less than usual	1	1	1	1	1	Less than usual
1	1	0			76.5	76.5	0	0	Yes	3	10	Can read easily	1	1	1	0	0	0	0	0	0	0	1	0	1	0	Yes	bpl	No water treatment	Own production	1	Within an hour	7	1	1	20	3	Yes from card	Yes from card	Yes from card	3	3	More than usual	1	1	1	0	999	999
1	1	0			77.2	77.2	0	0	Yes	6	5	Can read easily	1	0	1	1	0	1	0	0	0	1	1	0	1	0	No	bpl	Boiling	Own production	1	After 1 hour	6	1	2	999	2	Yes from card	Yes from recall	Yes from card	3	2	Same as usual	2	1	1	0	999	999
1	1	0			0	0	76.2	76.2	Yes	3	-8	999	2	1	0	0	0	0	0	0	0	0	1	0	0	0	Not applicable	No ration card	No water treatment	Own production	1	Within an hour	6	1	1	4	0	No	Yes from recall	Yes from recall	2	3	Less than usual	1	3	2	0	999	999
1	1	0			61	61	0	0	No		10	Can read easily	1	1	0	0	0	0	0	0	0	0	0	0	0	0	Not applicable	No ration card	No water treatment	Purchased from regular shop	1	Within an hour	0	1	1	15	0	No	No	No	2	2	More than usual	2	2	3	0	999	999
1	1	0			67.5	67.5	0	0	No		12	Can read easily	1	1	1	1	1	1	1	0	1	1	1	1	1	1	No	apl	No water treatment	Purchased from ration shop	1	Within an hour	7	1	1	0	5	Yes from recall	Yes from recall	Yes from recall	3	3	More than usual	2	3	3	0	999	999
1	1	0			84.5	84.5	0	0	Yes	3	5	Can read easily	1	1	1	1	0	1	1	0	1	1	0	0	1	0	No	No ration card	Boiling	Own production	2	After 1 hour	7	1	1	6	2	Yes from card	Yes from card	No	3	3	Same as usual	3	3	2	0	999	999
1	1	0			65.5	65.5	0	0	No		5	Can read with difficulty	1	1	0	0	0	0	0	0	0	0	1	0	1	0	Not applicable	No ration card	No water treatment	Own production	1	After 1 hour	0	1	1	20	0	No	No	No	1	1	Same as usual	1	2	3	0	999	999
1	1	0			0	0	85	85	Yes	4	7	Can read easily	1	1	1	1	0	1	0	0	1	1	1	0	1	0	No	bpl	Boiling	Own production	1	After 1 hour	6	1	1	3	3	Yes from card	Yes from recall	Yes from card	3	2	Same as usual	2	1	2	0	999	999
1	1	0			0	0	78	78	Yes	2	7	Can read with difficulty	1	1	1	0	0	1	1	0	0	1	1	0	1	0	No	bpl	No water treatment	Own production	1	After 1 hour	7	1	1	13	0	Yes from card	-9	-9	3	1	Same as usual	1	1	1	0	999	999
1	1	0			0	0	79.59999999999999	79.59999999999999	Yes	1	10	Can read easily	1	1	1	0	0	1	1	1	0	1	1	0	1	0	No	bpl	No water treatment	Own production	1	Within an hour	7	1	1	10	2	Yes from recall	Yes from recall	Yes from recall	3	1	Less than usual	1	2	2	0	999	999
1	1	0			78	78	0	0	No		-8	999	2	0	0	0	0	0	0	0	0	0	0	0	1	0	No	bpl	No water treatment	Purchased from regular shop	1	Within an hour	6	1	1	10	0	Yes from card	No	No	1	1	Less than usual	1	1	1	1	1	Less than usual
1	1	0			74.5	74.5	0	0	Yes	3	5	Can read easily	1	1	0	0	0	1	0	0	1	1	1	0	1	1	Not applicable	bpl	Boiling	Own production	2	After 1 hour	6	1	1	3	4	Yes from card	Yes from card	Yes from card	3	3	Same as usual	3	2	3	0	999	999
1	1	0			52	52	0	0	No		-8	999	1	1	0	0	0	1	0	0	0	0	0	0	0	0	No	No ration card	No water treatment	Purchased from regular shop	-9	Don't know	0	1	1	2	2	Yes from recall	Yes from recall	Yes from recall	1	2	Less than usual	2	2	2	0	999	999
1	1	0			64	64	0	0	No		-8	999	1	1	0	0	0	0	0	0	0	1	0	0	1	0	Not applicable	No ration card	No water treatment	Purchased from regular shop	1	Within an hour	6	1	1	10	6	Yes from card	Yes from card	Yes from card	1	1	Less than usual	1	1	1	1	2	Same as usual
1	1	0			55	55	0	0	Yes	1	-8	999	1	1	0	0	0	0	0	0	0	0	0	0	1	0	Not applicable	No ration card	No water treatment	Own production	1	Within an hour	0	1	1	20	0	No	No	No	1	1	More than usual	1	1	3	0	999	999
1	1	0			75	75	0	0	Yes	7	5	Can read with difficulty	1	1	1	1	0	1	0	0	0	1	0	0	1	0	No	bpl	Boiling	Own production	1	After 1 hour	6	1	1	4	2	Yes from card	Yes from recall	Yes from card	3	2	Same as usual	2	1	2	0	999	999
1	1	0			0	0	68	68	Yes	2	7	Can read easily	1	1	1	0	0	0	0	0	0	1	1	0	1	0	Yes	bpl	No water treatment	Own production	1	Within an hour	7	1	1	15	2	Yes from card	No	Yes from card	3	1	Same as usual	2	2	2	0	999	999
1	1	0			68	68	0	0	Yes	1	5	Can read easily	1	0	0	0	0	0	0	0	0	0	0	0	0	0	No	bpl	No water treatment	Own production	1	Within an hour	0	1	1	20	3	No	Yes from recall	Yes from recall	3	1	Less than usual	1	2	2	0	999	999
1	1	0			77.59999999999999	77.59999999999999	0	0	Yes	2	8	Can read easily	1	1	1	0	0	0	0	0	0	0	0	0	1	0	Yes	bpl	No water treatment	Own production	1	Within an hour	7	1	1	20	0	Yes from card	Yes from recall	Yes from recall	2	1	Same as usual	2	2	2	0	999	999
1	1	0			0	0	73	73	No		10	Can read easily	2	0	0	0	0	0	0	1	0	1	0	0	1	0	No	bpl	No water treatment	Purchased from regular shop	1	After 1 hour	6	1	1	4	4	No	Yes from recall	Yes from recall	1	1	Less than usual	2	1	1	1	2	Less than usual
1	1	0			0	0	75.5	75.5	No		-8	999	1	1	1	1	0	1	0	0	0	1	1	0	1	0	Not applicable	apl	No water treatment	Own production	1	Within an hour	6	1	1	4	7	Yes from card	Yes from card	Yes from card	1	1	Less than usual	1	1	1	0	999	999
1	1	0			77	77	0	0	Yes	1	-8	999	1	1	0	0	0	0	0	0	0	1	0	0	1	0	Yes	No ration card	No water treatment	Purchased from regular shop	1	After 1 hour	6	1	1	4	5	Yes from card	No	No	2	1	More than usual	2	1	3	0	999	999
1	1	0			84	84	0	0	Yes	2	-8	999	1	1	1	1	1	1	1	0	1	1	1	0	1	0	No	No ration card	No water treatment	Own production	1	After 1 hour	7	1	1	12	5	Yes from recall	No	No	2	2	Same as usual	2	2	2	0	999	999
1	1	0			75.90000000000001	75.90000000000001	0	0	No		-8	999	2	0	0	0	0	0	0	0	0	0	1	0	0	0	Not applicable	apl	No water treatment	Own production	1	Within an hour	6	1	1	8	0	No	No	No	2	3	Same as usual	2	2	2	1	2	More than usual
1	1	0			64.3	64.3	0	0	Yes	7	-8	999	2	1	0	0	0	0	0	0	0	0	0	0	1	0	Yes	bpl	No water treatment	Own production	1	Within an hour	6	1	1	9	0	No	No	Yes from recall	2	2	Same as usual	2	2	2	0	999	999
1	1	0			72	72	0	0	No		-8	999	1	0	0	0	0	0	0	0	0	0	0	0	1	0	No	No ration card	No water treatment	Purchased from regular shop	1	Within 3 days	6	1	1	10	5	No	No	Yes from recall	1	1	Same as usual	1	1	1	1	1	Less than usual
1	1	0			71	71	0	0	No		-8	999	1	1	0	0	0	0	0	0	0	0	1	0	1	0	Yes	bpl	Boiling	Own production	1	Within an hour	7	1	1	28	2	Yes from card	No	No	3	1	Less than usual	-8	2	1	1	1	Less than usual
1	1	0			73.7	73.8	0	0	Yes	3	7	Can read easily	1	1	0	0	0	0	0	0	0	0	0	0	1	0	Not applicable	No ration card	No water treatment	Own production	1	Within an hour	0	1	1	18	2	Yes from recall	Yes from recall	Yes from recall	2	1	Same as usual	1	1	1	0	999	999
1	1	0			64.5	64.5	0	0	Yes	1	10	Can read easily	1	1	1	0	1	1	0	1	0	1	1	0	1	0	Not applicable	bpl	Filter with cloth	Purchased from ration shop	1	Within an hour	0	1	1	15	0	No	No	No	3	2	Less than usual	2	2	2	0	999	999
1	1	0			79.90000000000001	79.8	0	0	Yes	6	-8	999	2	1	0	0	0	1	0	0	0	0	0	0	1	0	Yes	bpl	No water treatment	Purchased from regular shop	1	Within an hour	6	1	1	6	2	No	Yes from recall	No	2	2	Same as usual	2	2	2	1	2	Same as usual
1	1	0			70	70	0	0	No		-8	999	1	1	0	0	0	0	0	0	0	1	0	0	1	0	No	bpl	No water treatment	Own production	1	After 1 hour	7	1	1	6	3	Yes from card	No	Yes from card	3	1	Less than usual	2	1	2	0	999	999
1	1	0			61.5	61.5	0	0	Yes	1	-8	999	1	1	0	0	0	0	0	0	0	0	0	0	1	0	Yes	No ration card	Chlorine	Purchased from regular shop	1	Within an hour	7	1	1	10	4	No	No	No	2	2	More than usual	2	2	3	0	999	999
1	1	0			75	75.5	0	0	Yes	1	5	Cannot read	1	1	1	0	0	1	0	0	0	1	0	0	1	0	Yes	bpl	No water treatment	Purchased from ration shop	1	Within an hour	8	1	1	30	3	Yes from card	Yes from card	Yes from card	1	2	Same as usual	1	2	2	0	999	999
1	1	0			0	0	63	63	Yes	1	4	Cannot read	1	1	0	0	0	0	0	0	0	0	1	0	1	0	No	No ration card	No water treatment	Own production	1	Within an hour	0	1	1	15	0	No	Yes from recall	Yes from recall	3	1	Less than usual	1	2	2	0	999	999
1	1	0			72.59999999999999	72.59999999999999	0	0	No		-8	999	1	1	1	1	1	1	1	0	0	1	1	0	1	0	Not applicable	No ration card	No water treatment	Own production	2	Within an hour	7	1	1	7	6	Yes from card	Yes from card	Yes from card	2	2	Same as usual	1	1	1	0	999	999
1	1	0			0	0	77.09999999999999	77.09999999999999	No		9	Can read easily	1	1	0	0	0	1	0	0	0	1	1	0	1	0	Yes	No ration card	Chlorine	Own production	1	After 1 hour	6	1	1	14	2	Yes from recall	No	Yes from recall	1	1	Same as usual	-8	-8	2	0	999	999
1	1	0			77	77	0	0	Yes	3	4	Can read with difficulty	1	1	0	0	0	1	0	0	0	0	0	0	1	0	Yes	No ration card	No water treatment	Own production	1	Within an hour	6	1	1	15	2	Yes from card	No	No	3	3	More than usual	3	3	3	0	999	999
1	1	0			68.3	68.3	0	0	No		4	Can read with difficulty	1	1	1	0	0	1	0	0	0	1	1	0	1	0	Yes	bpl	No water treatment	Own production	1	Within an hour	5	1	1	8	6	Yes from card	Yes from card	Yes from card	3	3	More than usual	1	1	1	0	999	999
1	1	0			0	0	80.2	80.2	No		-8	999	1	1	1	1	0	1	1	0	0	1	1	0	1	0	Not applicable	No ration card	Chlorine	Purchased from regular shop	1	After 1 hour	3	1	2	999	3	Yes from card	No	Yes from card	3	3	More than usual	1	1	1	0	999	999
1	1	0			74.59999999999999	74.59999999999999	0	0	Yes	3	-8	999	1	1	0	0	0	1	1	0	0	1	1	1	1	0	Yes	bpl	No water treatment	Own production	1	After 1 hour	6	1	1	28	3	Yes from card	Yes from recall	Yes from card	2	2	Same as usual	2	2	2	0	999	999
1	1	0			0	0	88.59999999999999	88.59999999999999	No		8	Can read easily	1	1	1	1	0	1	1	1	1	1	1	0	1	1	Yes	apl	Boiling	Own production	1	Within 3 days	6	1	1	4	2	-9	No	No	3	3	More than usual	3	3	3	0	999	999
1	1	0			0	0	67.5	67.5	Yes	3	-8	999	1	1	1	0	0	0	0	0	0	1	0	0	1	0	Yes	bpl	No water treatment	Purchased from ration shop	1	After 3 days	0	1	1	8	0	No	No	No	1	1	Same as usual	1	1	2	0	999	999
1	1	0			66	66	0	0	No		2	Can read with difficulty	1	1	0	0	0	0	0	0	0	0	1	0	1	0	Yes	No ration card	No water treatment	Own production	2	After 1 hour	7	1	1	6	4	No	No	No	3	3	More than usual	3	3	3	0	999	999
1	1	0			76.59999999999999	76.59999999999999	0	0	Yes	6	-8	999	2	1	0	0	0	1	0	0	0	0	0	0	1	0	Yes	bpl	No water treatment	Purchased from regular shop	1	After 1 hour	6	1	1	5	0	No	Yes from recall	Yes from recall	2	2	More than usual	2	3	3	0	999	999
1	1	0			87.90000000000001	87.90000000000001	0	0	No		7	Can read with difficulty	1	1	1	1	0	1	1	0	1	1	1	0	1	0	Not applicable	bpl	No water treatment	Own production	-9	After 1 hour	6	1	1	8	8	Yes from card	No	Yes from card	3	3	More than usual	1	1	1	0	999	999
1	1	0			77	77	0	0	No		-8	999	1	1	1	0	1	1	1	0	0	0	0	0	1	0	Not applicable	bpl	No water treatment	Own production	1	Within an hour	6	1	1	20	0	No	No	No	3	2	Less than usual	1	2	2	1	1	Less than usual
1	1	0			67	67	0	0	No		-8	999	1	1	0	0	0	1	0	0	0	0	0	0	0	0	Yes	No ration card	No water treatment	Purchased from regular shop	1	After 1 hour	5	1	1	4	6	Yes from card	No	No	3	1	More than usual	1	1	3	1	3	Less than usual
1	1	0			79.09999999999999	79.09999999999999	0	0	No		1	Can read with difficulty	1	1	1	1	0	1	0	0	1	1	1	0	1	0	No	bpl	No water treatment	Own production	1	Within an hour	7	1	1	15	2	Yes from recall	Yes from recall	Yes from recall	3	3	Less than usual	2	3	2	0	999	999
1	1	0			71.5	71.5	0	0	No		-8	999	1	1	0	0	0	0	0	0	0	1	1	0	1	0	Yes	bpl	No water treatment	Purchased from regular shop	1	After 1 hour	6	1	1	8	3	Yes from recall	No	No	2	2	More than usual	2	2	3	0	999	999
1	1	0			66	66	0	0	Yes	3	8	Can read with difficulty	1	1	1	1	0	1	1	1	1	1	1	0	1	1	Not applicable	apl	Boiling	Own production	2	After 1 hour	7	1	1	4	2	-9	Yes from card	Yes from card	3	3	Same as usual	2	2	3	0	999	999
1	1	0			66	66.5	0	0	Yes	6	7	Can read with difficulty	1	1	1	0	0	1	1	0	0	1	1	1	1	0	Not applicable	bpl	No water treatment	Purchased from ration shop	1	Within an hour	7	1	1	6	4	-9	-9	-9	3	3	Same as usual	2	2	1	0	999	999
1	1	0			72.5	72.5	0	0	Yes	2	-8	999	1	1	0	0	0	1	0	0	0	0	0	0	1	0	Yes	aay	No water treatment	Own production	1	After 1 hour	4	1	1	12	0	Yes from recall	No	No	2	2	Same as usual	1	2	2	0	999	999
1	1	0			78	78	0	0	Yes	7	7	Can read easily	1	1	0	0	0	1	0	0	0	1	0	0	1	0	Not applicable	bpl	Boiling	Own production	1	After 1 hour	6	1	2	999	2	Yes from recall	No	No	2	2	Same as usual	2	2	2	0	999	999
1	1	0			73	73	0	0	Yes	2	4	Can read with difficulty	1	1	0	0	0	1	0	0	0	0	0	0	1	0	Yes	bpl	No water treatment	Purchased from ration shop	1	Within an hour	6	1	1	3	4	Yes from card	Yes from card	Yes from recall	1	1	More than usual	1	1	1	0	999	999
1	1	0			94.5	94.5	0	0	No		9	Can read with difficulty	1	1	1	0	0	1	0	0	0	1	1	0	1	0	Yes	bpl	No water treatment	Own production	1	Within an hour	6	1	1	19	2	Yes from card	Yes from recall	Yes from recall	2	2	Same as usual	2	3	2	0	999	999
1	1	0			70	70	0	0	Yes	1	10	Can read easily	1	1	1	0	0	0	0	1	0	1	1	0	1	0	No	bpl	No water treatment	Borrowed, bartered, exchanged	1	Within an hour	8	1	1	15	3	Yes from recall	Yes from recall	Yes from recall	3	3	More than usual	3	3	3	0	999	999
1	1	0			71	71	0	0	No		5	Can read with difficulty	1	1	1	1	1	1	0	0	0	0	1	0	1	1	No	aay	No water treatment	Own production	1	Within an hour	5	1	2	999	2	Yes from card	Yes from card	Yes from card	3	1	More than usual	3	3	1	0	999	999
1	1	0			0	0	82.5	82.5	Yes	2	5	Can read easily	1	1	1	1	0	1	1	0	1	1	1	0	1	0	Not applicable	bpl	Boiling	Own production	2	After 1 hour	6	1	1	5	2	Yes from card	Yes from card	Yes from card	3	3	Same as usual	3	2	2	0	999	999
1	1	0			56	56	0	0	Yes	1	-8	999	1	1	1	0	0	1	0	0	0	0	0	0	1	0	Yes	bpl	No water treatment	Purchased from regular shop	1	Within an hour	7	1	1	20	0	Yes from recall	Yes from recall	Yes from recall	1	1	Less than usual	3	1	1	1	-8	Not fed at all
1	1	0			69	69	0	0	Yes	1	10	Can read easily	1	1	1	1	1	1	1	0	1	1	1	0	1	0	No	bpl	No water treatment	Own production	1	Within an hour	6	1	1	6	3	Yes from card	No	Yes from card	1	1	Less than usual	1	1	1	0	999	999
1	1	0			78	78	0	0	No		-8	999	1	1	0	0	0	0	0	0	0	0	0	0	1	0	Not applicable	No ration card	No water treatment	Purchased from regular shop	1	Within 3 days	7	1	1	10	5	No	No	No	3	1	Less than usual	1	1	1	1	2	Less than usual
1	1	0			0	0	71.90000000000001	71.90000000000001	Yes	1	8	Can read with difficulty	1	1	0	0	0	0	0	0	0	0	1	1	1	0	No	bpl	No water treatment	Own production	2	After 3 days	0	1	1	2	2	Yes from recall	No	Yes from recall	2	2	Same as usual	1	1	2	0	999	999
1	1	0			68	68	0	0	No		-8	999	1	1	0	0	0	0	0	0	0	0	0	0	0	0	Not applicable	No ration card	No water treatment	Purchased from regular shop	1	Within an hour	6	1	1	10	6	Yes from card	No	Yes from card	1	1	Less than usual	1	1	1	1	1	Less than usual
1	1	0			70.5	70.5	0	0	No		9	Can read easily	1	1	1	1	0	1	1	0	0	1	1	0	1	0	Yes	bpl	No water treatment	Own production	-9	After 1 hour	6	1	1	12	0	-9	-9	-9	2	2	Same as usual	1	1	1	0	999	999
1	1	0			0	0	31.7	31.7	No		-8	999	1	1	0	0	0	1	0	0	0	1	1	0	1	0	Yes	aay	No water treatment	Own production	-9	Don't know	0	2	999	999	2	Yes from card	No	Yes from card	1	2	Same as usual	1	2	2	0	999	999
1	1	0			70	70	0	0	Yes	2	-8	999	1	1	0	0	0	1	0	0	0	1	1	1	1	0	Yes	aay	No water treatment	Own production	2	Within 3 days	5	1	1	16	2	Yes from recall	No	No	1	2	More than usual	1	2	3	0	999	999
1	1	0			67	67	0	0	Yes	3	3	Can read with difficulty	1	1	1	1	1	1	0	0	0	1	0	0	1	0	No	bpl	Boiling	Own production	1	After 1 hour	0	1	1	4	0	Yes from card	Yes from recall	Yes from card	2	2	Less than usual	2	1	2	1	3	Less than usual
1	1	0			72	72	0	0	Yes	2	-8	999	1	1	0	0	1	1	1	0	0	0	0	0	1	0	Yes	bpl	No water treatment	Own production	1	After 1 hour	7	1	1	19	0	Yes from recall	No	No	3	1	Same as usual	2	2	2	0	999	999
1	1	0			0	0	85	85	No		-8	999	1	1	0	0	0	1	0	0	0	0	0	0	1	0	Not applicable	No ration card	No water treatment	Purchased from regular shop	1	Within an hour	6	1	1	2	6	Yes from recall	No	Yes from recall	3	1	Less than usual	1	1	1	0	999	999
1	1	0			71.2	71.2	0	0	No		-8	999	2	1	0	0	0	0	0	0	0	0	0	0	1	0	Yes	bpl	No water treatment	Own production	1	Within an hour	6	1	1	7	0	No	No	No	2	1	More than usual	2	2	2	1	2	Less than usual
1	1	0			72	72	0	0	No		8	Can read with difficulty	1	1	1	1	1	1	1	1	1	1	1	0	1	1	Not applicable	No ration card	Filter with cloth	Purchased from regular shop	1	Don't know	6	1	1	8	8	-9	No	No	2	3	More than usual	2	2	2	0	999	999
1	1	0			0	0	81.59999999999999	81.59999999999999	Yes	4	9	Can read easily	1	1	1	0	0	1	0	0	0	1	1	0	1	0	Yes	bpl	No water treatment	Own production	1	Within an hour	6	1	1	2	2	Yes from recall	Yes from recall	Yes from recall	3	2	Less than usual	1	2	2	0	999	999
1	1	0			73.5	73.5	0	0	Yes	2	-8	999	1	1	0	0	0	0	0	0	0	0	0	0	1	0	Not applicable	bpl	No water treatment	Purchased from ration shop	1	After 1 hour	7	1	1	4	2	Yes from card	Yes from card	Yes from card	1	2	Same as usual	1	1	3	1	1	Same as usual
1	1	0			0	0	79	79	No		8	Can read with difficulty	1	1	1	0	0	0	0	0	0	0	0	0	1	0	Yes	bpl	No water treatment	Own production	1	Within an hour	7	1	1	18	0	Yes from recall	No	No	3	2	More than usual	1	1	2	1	2	Same as usual
1	1	0			0	0	70.5	70.5	No		8	Can read easily	1	1	0	0	0	0	0	0	0	1	1	0	1	0	No	bpl	Chlorine	Own production	1	Within an hour	0	1	1	1	4	Yes from card	No	Yes from card	2	2	Same as usual	2	2	2	0	999	999
1	1	0			66.5	66.5	0	0	Yes	2	-8	999	1	1	1	1	1	1	1	0	0	1	1	0	1	0	Not applicable	bpl	No water treatment	Own production	2	After 1 hour	7	1	1	8	5	Yes from recall	No	No	3	3	More than usual	3	3	3	0	999	999
1	1	0			70	70	0	0	No		-8	999	1	1	0	0	0	0	0	0	0	0	0	0	1	0	No	bpl	No water treatment	Own production	1	After 1 hour	5	1	1	16	2	No	No	No	1	1	Same as usual	1	1	2	0	999	999
1	1	0			73	73	0	0	Yes	1	5	Can read with difficulty	1	1	1	0	0	1	0	0	0	0	0	0	1	0	Yes	bpl	No water treatment	Own production	1	Within an hour	6	1	1	20	2	Yes from card	Yes from card	No	1	1	More than usual	1	3	1	0	999	999
1	1	0			71.5	71.5	0	0	Yes	3	13	Can read easily	1	1	1	1	1	1	1	1	1	1	1	0	1	1	No	bpl	No water treatment	Purchased from ration shop	1	After 1 hour	5	1	1	13	3	Yes from card	No	Yes from card	3	3	More than usual	3	3	3	0	999	999
1	1	0			78.40000000000001	78.40000000000001	0	0	Yes	2	-8	999	1	1	1	1	1	1	1	0	1	1	1	0	1	0	No	No ration card	No water treatment	Own production	1	After 1 hour	6	1	1	5	5	Yes from card	No	No	3	3	More than usual	3	3	3	0	999	999
1	1	0			0	0	83.90000000000001	83.90000000000001	Yes	3	5	Can read easily	1	0	0	0	0	1	0	0	0	0	1	0	1	0	No	bpl	No water treatment	Own production	1	After 1 hour	7	2	999	999	3	Yes from recall	Yes from recall	Yes from recall	1	1	Same as usual	1	1	3	0	999	999
1	1	0			73.40000000000001	73.40000000000001	0	0	Yes	4	7	Can read easily	1	0	1	1	0	1	1	0	0	1	0	0	1	0	No	bpl	No water treatment	Purchased from regular shop	1	After 1 hour	6	1	1	5	2	Yes from card	Yes from card	Yes from recall	3	2	Same as usual	1	1	2	0	999	999
1	1	0			0	0	63.5	63.5	Yes	1	8	Can read easily	1	1	1	0	1	0	1	0	0	0	1	1	1	1	Yes	apl	No water treatment	Own production	1	Within an hour	0	1	1	25	0	No	Yes from recall	Yes from recall	3	1	Less than usual	1	2	2	0	999	999
1	1	0			0	0	93.5	93.5	Yes	3	-8	999	1	1	1	1	0	1	1	0	0	1	1	0	1	0	No	No ration card	No water treatment	Purchased from regular shop	1	After 1 hour	7	1	1	8	5	Yes from card	Yes from card	Yes from card	2	2	Same as usual	2	2	2	0	999	999
1	1	0			0	0	72.3	72.3	Yes	8	10	Can read easily	1	0	1	1	0	1	1	0	0	1	1	0	1	1	No	bpl	Boiling	Own production	1	After 1 hour	6	1	2	999	3	Yes from card	Yes from recall	Yes from card	3	2	Same as usual	2	1	1	1	3	Same as usual
1	1	0			71	71	0	0	Yes	2	12	Can read easily	1	1	1	1	1	1	1	0	1	1	1	0	1	1	Not applicable	bpl	Filter with cloth	Purchased from ration shop	1	Don't know	7	1	1	12	2	-9	No	No	3	1	Less than usual	1	1	2	0	999	999
1	1	0			73	73	0	0	No		-8	999	1	1	0	0	0	0	0	0	0	0	0	0	1	0	Not applicable	No ration card	No water treatment	Purchased from regular shop	1	Within 3 days	6	1	1	2	6	No	No	No	3	1	Less than usual	1	1	1	1	1	Less than usual
1	1	0			68.3	68.3	0	0	No		9	Can read easily	2	0	0	0	0	0	0	0	0	0	0	0	0	0	Not applicable	aay	No water treatment	Own production	1	Within an hour	6	1	1	8	0	No	Yes from recall	No	2	2	More than usual	2	2	3	0	999	999
1	1	0			72	72.09999999999999	0	0	No		-8	999	1	0	0	0	0	0	0	0	0	0	0	0	0	0	Not applicable	aay	No water treatment	Purchased from regular shop	1	Within 3 days	6	1	1	8	5	Yes from recall	Yes from recall	Yes from recall	1	1	Same as usual	1	1	2	0	999	999
1	1	0			72	72	0	0	No		-8	999	1	1	0	0	0	1	1	0	0	1	1	0	1	0	No	No ration card	No water treatment	Own production	1	After 1 hour	4	1	1	16	2	Yes from recall	Yes from recall	No	2	2	More than usual	2	2	3	1	2	Less than usual
1	1	0			76	76	0	0	No		-8	999	1	1	1	1	1	1	1	0	1	1	1	0	0	0	Yes	bpl	Chlorine	Own production	1	Within an hour	6	2	999	999	2	Yes from card	Yes from card	Yes from card	3	1	Less than usual	2	2	2	0	999	999
1	1	0			0	0	76.5	76.5	No		5	Can read with difficulty	1	1	0	0	0	0	0	0	0	0	0	0	1	0	Not applicable	No ration card	No water treatment	Purchased from regular shop	1	After 1 hour	10	1	1	5	6	Yes from card	No	Yes from card	3	2	Less than usual	1	1	1	0	999	999
1	1	0			0	0	67	67	No		9	Can read with difficulty	1	1	1	0	1	1	1	0	1	1	1	1	1	0	Not applicable	bpl	Filter with cloth	Purchased from ration shop	1	Don't know	7	1	1	6	6	No	No	No	3	2	Same as usual	2	1	2	0	999	999
1	1	0			85.40000000000001	85.40000000000001	0	0	Yes	1	-8	999	1	0	0	0	0	0	0	1	0	0	0	0	1	0	No	bpl	No water treatment	Own production	1	Within an hour	6	1	1	6	2	Yes from recall	Yes from recall	Yes from recall	3	1	Less than usual	1	1	1	0	999	999
1	1	0			62	62	0	0	Yes	4	10	Can read easily	1	1	0	0	0	1	0	0	0	0	1	0	1	0	No	bpl	No water treatment	Purchased from regular shop	1	After 1 hour	5	1	1	12	0	No	No	No	3	2	More than usual	2	2	3	0	999	999
1	1	0			0	0	84	84	No		-8	999	1	1	0	0	0	0	0	0	0	0	0	0	1	0	Yes	No ration card	No water treatment	Purchased from regular shop	1	Within an hour	6	2	999	999	6	Yes from recall	Yes from recall	Yes from card	3	1	Less than usual	1	1	1	0	999	999
1	1	0			73.90000000000001	73.8	0	0	Yes	1	2	Can read with difficulty	1	1	1	1	1	1	1	1	0	1	1	0	1	0	No	No ration card	No water treatment	Own production	1	After 1 hour	1	1	1	8	5	Yes from card	No	Yes from card	3	3	More than usual	2	2	2	0	999	999
1	1	0			62.5	62.5	0	0	No		10	Can read easily	1	1	1	1	1	1	1	0	1	1	1	0	1	0	Not applicable	bpl	No water treatment	Own production	1	Within an hour	0	1	1	20	0	Yes from recall	Yes from recall	Yes from recall	3	2	Less than usual	2	2	2	0	999	999
1	1	0			0	0	89	89	Yes	2	12	Can read easily	1	1	1	1	1	1	1	1	1	1	1	0	1	1	No	No ration card	No water treatment	Own production	2	Within an hour	6	1	1	4	2	Yes from card	No	Yes from card	3	2	More than usual	3	3	3	0	999	999
1	1	0			64.5	64.5	0	0	Yes	3	9	Can read easily	1	1	1	1	1	1	1	1	1	1	1	0	1	0	No	No ration card	No water treatment	Own production	1	After 1 hour	7	1	1	6	5	No	No	No	3	3	More than usual	2	3	2	0	999	999
1	1	0			0	0	82.7	82.7	Yes	2	-8	999	1	1	0	0	0	1	0	0	0	0	1	0	0	0	Not applicable	No ration card	No water treatment	Purchased from regular shop	1	Within an hour	6	1	1	5	2	Yes from card	Yes from card	Yes from card	2	2	Same as usual	2	2	2	0	999	999
1	1	0			0	0	82.40000000000001	82.40000000000001	Yes	2	-8	999	1	1	0	0	0	1	0	0	0	0	0	0	0	0	Yes	bpl	No water treatment	Own production	1	Within an hour	6	1	1	15	0	Yes from recall	Yes from recall	Yes from recall	1	1	More than usual	1	1	1	0	999	999
1	1	0			0	0	82.90000000000001	82.90000000000001	Yes	2	-8	999	1	1	0	0	0	1	0	0	0	0	0	0	1	0	Yes	bpl	No water treatment	Own production	1	Within an hour	7	1	1	10	2	Yes from recall	Yes from recall	Yes from recall	2	1	Less than usual	1	1	2	1	2	Less than usual
1	1	0			71	71	0	0	Yes	2	-8	999	1	0	1	0	1	1	0	1	0	1	0	0	1	0	No	bpl	No water treatment	Own production	1	Within 3 days	0	1	1	20	0	Yes from card	No	Yes from recall	3	1	Less than usual	2	2	2	0	999	999
1	1	0			78.3	78.3	0	0	Yes	2	-8	999	1	1	1	1	0	1	1	0	1	0	1	0	1	0	Not applicable	No ration card	No water treatment	Own production	1	After 1 hour	7	1	1	6	5	Yes from card	No	Yes from card	3	3	More than usual	3	3	3	1	1	Less than usual
1	1	0			0	0	84.59999999999999	84.59999999999999	Yes	3	6	Can read easily	1	1	1	1	0	1	0	0	1	1	0	0	1	1	No	bpl	Boiling	Own production	2	After 1 hour	6	1	1	5	2	Yes from card	Yes from card	Yes from card	2	2	Same as usual	3	3	3	0	999	999
1	1	0			69	69	0	0	No		5	Can read with difficulty	2	0	0	0	0	0	0	0	0	0	0	0	0	0	Not applicable	No ration card	No water treatment	Purchased from regular shop	1	After 1 hour	6	1	1	10	6	No	No	No	3	1	Less than usual	1	1	1	1	1	Same as usual
1	1	0			0	0	88.09999999999999	88.09999999999999	No		8	Can read easily	1	1	0	0	0	0	0	0	0	1	1	0	1	0	No	bpl	No water treatment	Own production	1	Within an hour	7	1	1	12	1	Yes from recall	Yes from recall	Yes from recall	3	1	Same as usual	1	1	1	0	999	999
1	1	0			64	64	0	0	No		-8	999	1	1	0	0	0	0	0	0	0	0	0	0	1	0	Yes	bpl	No water treatment	Own production	1	After 1 hour	6	1	1	20	0	Yes from recall	Yes from recall	Yes from recall	3	1	Same as usual	2	2	2	0	999	999
1	1	0			59	59	0	0	No		10	Can read with difficulty	1	1	1	0	0	0	0	1	0	1	1	1	1	0	Not applicable	No ration card	No water treatment	Own production	1	After 1 hour	0	1	1	12	0	Yes from recall	-9	-9	3	3	More than usual	2	3	2	0	999	999
1	1	0			71	71	0	0	No		9	Can read easily	1	1	1	0	1	1	1	1	1	1	1	0	1	1	Not applicable	No ration card	Boiling	Own production	1	Within an hour	6	1	1	15	2	Yes from card	-9	-9	3	1	Less than usual	1	1	2	0	999	999
1	1	0			80	80	0	0	Yes	2	3	Can read with difficulty	1	0	1	0	0	1	0	1	0	1	0	0	1	1	No	bpl	Boiling	Own production	1	After 1 hour	6	1	1	4	4	Yes from card	Yes from recall	Yes from card	3	2	Same as usual	1	1	1	0	999	999
1	1	0			0	0	82.8	82.8	Yes	1	-8	999	1	1	0	0	0	0	0	0	0	0	1	0	0	0	Not applicable	No ration card	Chlorine	Purchased from regular shop	1	Within 3 days	5	1	1	12	2	Yes from card	No	Yes from card	2	3	Same as usual	2	3	2	0	999	999
1	1	0			69.5	69.5	0	0	No		9	Can read with difficulty	1	1	1	0	0	0	0	0	0	1	1	0	1	0	Yes	No ration card	No water treatment	Own production	1	Within 3 days	2	1	1	9	2	Yes from card	No	Yes from card	2	2	More than usual	2	2	3	1	1	Not fed at all
1	1	0			74	74	0	0	No		10	Can read easily	1	1	1	1	1	1	1	1	1	1	1	0	1	1	Not applicable	No ration card	Filter with cloth	Purchased from regular shop	1	Within an hour	7	1	1	8	5	No	No	No	3	3	More than usual	2	2	2	0	999	999
1	1	0			0	0	77	77	No		7	Can read with difficulty	1	1	0	0	0	0	0	0	0	0	1	0	0	0	Not applicable	No ration card	No water treatment	Purchased from regular shop	1	After 1 hour	6	2	999	999	6	Yes from card	Yes from card	Yes from card	3	2	Same as usual	1	1	1	0	999	999
1	1	0			82	82	0	0	No		-8	999	2	0	0	0	0	0	0	0	0	0	0	0	1	0	Not applicable	No ration card	No water treatment	Purchased from regular shop	1	After 1 hour	6	2	999	999	10	Yes from card	Yes from card	Yes from card	1	1	Less than usual	1	1	1	1	1	Less than usual
1	1	0			77	77	0	0	Yes	1	-8	999	1	1	1	1	1	1	1	0	1	1	1	0	1	0	No	No ration card	No water treatment	Own production	1	After 1 hour	6	1	1	8	5	Yes from card	Yes from card	No	3	3	More than usual	3	3	2	1	3	More than usual
1	1	0			89	89	0	0	No		15	Can read easily	1	1	1	1	1	1	1	0	1	1	1	0	1	1	Not applicable	bpl	No water treatment	Own production	1	Within an hour	6	1	1	4	6	Yes from card	Yes from card	Yes from card	2	2	Same as usual	2	2	2	0	999	999
1	1	0			75	75	0	0	No		8	Can read easily	1	1	0	0	0	0	0	0	0	0	1	0	1	0	Not applicable	No ration card	No water treatment	Purchased from regular shop	1	After 1 hour	6	1	1	10	6	Yes from recall	No	Yes from recall	2	1	Less than usual	1	1	1	1	2	Less than usual
1	1	0			53	53	0	0	No		-8	999	1	0	0	0	0	1	0	0	0	1	1	0	0	0	Not applicable	bpl	No water treatment	Own production	1	Within an hour	0	1	1	25	0	No	No	No	3	1	Less than usual	1	1	1	0	999	999
1	1	0			0	0	85.5	85.5	Yes	1	5	Can read easily	1	1	0	0	0	0	0	0	0	0	1	0	1	0	Yes	No ration card	No water treatment	Purchased from regular shop	1	After 1 hour	6	1	1	4	6	Yes from card	Yes from recall	No	2	2	More than usual	2	2	3	0	999	999
1	1	0			86	86.2	0	0	Yes	2	-8	999	1	1	1	1	1	1	1	0	1	1	1	0	1	0	Not applicable	No ration card	No water treatment	Own production	1	After 1 hour	7	1	1	8	5	Yes from card	Yes from card	Yes from card	3	3	More than usual	2	3	3	0	999	999
1	1	0			64.5	64.5	0	0	No		-8	999	2	0	0	0	0	0	0	0	0	0	1	0	1	0	No	bpl	No water treatment	Purchased from regular shop	1	Within an hour	6	1	1	10	5	Yes from recall	No	Yes from recall	2	1	Same as usual	1	1	2	1	1	Less than usual
1	1	0			85.7	85.7	0	0	Yes	1	5	Can read with difficulty	1	0	0	0	0	0	0	0	0	1	0	0	0	0	No	bpl	No water treatment	Purchased from regular shop	1	Within an hour	7	2	999	999	5	Yes from recall	Yes from recall	Yes from recall	3	1	Same as usual	2	2	2	0	999	999
1	1	0			0	0	83.90000000000001	83.90000000000001	Yes	1	10	Can read easily	1	1	1	0	0	0	0	0	0	1	1	0	1	0	No	bpl	No water treatment	Own production	1	Within an hour	6	1	1	15	0	Yes from card	No	Yes from card	3	1	Less than usual	1	2	2	0	999	999
1	1	0			67	67	0	0	Yes	1	12	Can read easily	1	1	1	1	1	1	1	0	0	1	1	0	1	1	No	apl	No water treatment	Own production	1	Within an hour	6	1	1	20	0	Yes from recall	Yes from recall	Yes from recall	3	1	Less than usual	1	2	2	0	999	999
1	1	0			67	67	0	0	No		8	Can read with difficulty	1	1	0	0	0	0	0	0	0	0	1	0	1	0	Not applicable	No ration card	No water treatment	Own production	1	Within an hour	6	2	999	999	6	Yes from card	No	Yes from card	1	1	Less than usual	1	1	1	0	999	999
1	1	0			0	0	73	73	Yes	2	-8	999	1	1	0	0	0	1	0	0	0	0	0	0	1	0	Not applicable	bpl	No water treatment	Own production	1	Within 3 days	7	1	1	13	2	No	No	No	3	2	Same as usual	2	3	2	1	1	Same as usual
1	1	0			73	73	0	0	Yes	2	-8	999	1	1	0	0	0	1	0	0	1	0	0	0	1	0	No	bpl	No water treatment	Own production	1	Within an hour	6	1	1	15	2	Yes from recall	No	No	1	2	Same as usual	1	1	1	0	999	999
1	1	0			91.59999999999999	91.59999999999999	0	0	No		4	Can read easily	1	1	1	0	0	1	1	0	0	1	1	0	1	0	Yes	bpl	No water treatment	Purchased from regular shop	1	Within an hour	6	1	1	10	1	Yes from recall	Yes from recall	Yes from recall	2	3	More than usual	1	1	1	0	999	999
1	1	0			65.5	65.5	0	0	Yes	2	10	Can read easily	1	1	1	0	1	1	1	1	1	1	1	0	1	1	No	bpl	No water treatment	Purchased from ration shop	1	Within an hour	7	1	1	8	4	Yes from recall	Yes from recall	Yes from recall	2	2	More than usual	2	2	2	0	999	999
1	1	0			81.09999999999999	81.09999999999999	0	0	No		-8	999	2	0	0	0	0	0	0	0	0	0	0	0	0	0	Yes	No ration card	No water treatment	Own production	1	Within an hour	6	2	999	999	0	No	No	No	2	2	Same as usual	2	2	2	0	999	999
1	1	0			67	67	0	0	No		-8	999	1	1	1	1	1	1	1	0	0	0	1	0	1	0	Yes	bpl	No water treatment	Own production	1	After 1 hour	6	1	1	10	6	No	No	No	1	1	Less than usual	1	1	2	0	999	999
1	1	0			68	68	0	0	Yes	2	4	Can read with difficulty	1	1	1	0	0	1	1	0	0	1	1	0	0	0	Yes	bpl	Boiling	Own production	-9	After 1 hour	8	1	1	4	4	-9	Yes from card	Yes from card	2	3	Same as usual	3	2	3	0	999	999
1	1	0			84	84	0	0	Yes	1	-8	999	1	1	0	0	0	1	1	0	1	0	1	0	1	0	No	bpl	No water treatment	Own production	1	After 1 hour	5	1	1	10	5	Yes from recall	Yes from recall	Yes from recall	2	1	Same as usual	2	2	1	1	2	Same as usual
1	1	0			65.8	65.8	0	0	No		-8	999	1	1	0	0	0	1	1	0	1	0	1	0	1	0	No	apl	No water treatment	Purchased from regular shop	1	After 1 hour	9	1	1	10	0	Yes from card	No	Yes from card	1	1	Less than usual	1	1	1	0	999	999
1	1	0			82.09999999999999	82.2	0	0	Yes	4	7	Can read with difficulty	1	1	0	0	0	0	0	0	0	0	0	0	1	0	Yes	bpl	No water treatment	Own production	2	Within an hour	7	1	1	15	2	Yes from card	Yes from recall	Yes from recall	2	1	More than usual	1	1	2	0	999	999
1	1	0			71.5	71.5	0	0	Yes	2	10	Can read easily	1	1	1	1	0	1	0	0	0	0	1	0	1	1	Not applicable	bpl	No water treatment	Purchased from regular shop	1	Within an hour	6	1	1	4	4	Yes from recall	No	Yes from recall	2	1	More than usual	1	1	1	0	999	999
1	1	0			67.5	65.5	0	0	No		-8	999	1	1	0	0	0	0	0	0	0	0	0	0	1	0	Yes	aay	No water treatment	Purchased from ration shop	1	Within an hour	2	1	1	8	3	Yes from card	No	Yes from card	2	2	More than usual	2	2	3	0	999	999
1	1	0			0	0	85.2	85.2	No		8	Can read easily	1	1	1	0	0	1	0	0	0	1	1	0	1	0	Not applicable	bpl	Boiling	Own production	-9	Within 3 days	6	1	1	2	3	-9	Yes from card	Yes from card	3	2	More than usual	2	2	3	0	999	999
1	1	0			0	0	78.5	78.5	Yes	1	-8	999	1	1	0	0	0	1	0	0	0	0	1	0	1	0	No	No ration card	No water treatment	Own production	1	After 1 hour	5	1	1	0	0	Yes from recall	No	No	1	2	Less than usual	1	2	1	0	999	999
1	1	0			78	78	0	0	Yes	3	8	Can read easily	1	1	1	0	0	0	0	0	0	1	1	0	1	0	Yes	bpl	No water treatment	Own production	1	Within an hour	6	1	1	20	0	Yes from card	Yes from card	Yes from recall	3	2	More than usual	1	3	3	0	999	999
1	1	0			0	0	77.90000000000001	77.90000000000001	Yes	12	-8	999	2	1	0	0	0	0	0	0	0	0	0	0	1	0	Yes	bpl	No water treatment	Own production	1	Within an hour	6	1	1	8	0	No	No	Yes from recall	2	2	More than usual	1	3	3	1	2	More than usual
1	1	0			69.5	70	0	0	No		-8	999	1	1	0	0	0	0	0	0	0	0	0	0	0	0	Yes	No ration card	No water treatment	Purchased from regular shop	1	After 1 hour	5	1	1	7	6	Yes from recall	Yes from recall	Yes from recall	2	2	Same as usual	1	1	2	0	999	999
1	1	0			67.5	67.5	0	0	No		-8	999	1	1	0	0	0	0	0	0	0	0	0	0	0	0	Not applicable	aay	No water treatment	Purchased from regular shop	1	After 1 hour	6	1	1	5	6	Yes from card	No	Yes from card	3	1	Less than usual	1	1	1	0	999	999
1	1	0			72.40000000000001	72.40000000000001	0	0	Yes	1	7	Can read easily	1	1	1	0	0	0	0	0	0	1	0	0	1	0	Yes	bpl	No water treatment	Own production	1	Within an hour	6	1	1	15	1	Yes from recall	Yes from recall	Yes from recall	3	2	Less than usual	2	2	1	0	999	999
1	1	0			79.3	79.3	0	0	No		-8	999	1	1	0	0	0	1	0	0	0	0	0	0	1	0	Not applicable	bpl	No water treatment	Own production	1	After 1 hour	6	1	1	2	2	Yes from recall	Yes from recall	Yes from recall	1	2	Less than usual	1	2	2	0	999	999
1	1	0			65	65	0	0	No		-8	999	1	1	0	0	0	0	0	0	0	0	0	0	0	0	No	bpl	No water treatment	Purchased from regular shop	1	After 1 hour	8	1	1	8	1	No	Yes from recall	Yes from card	1	1	Less than usual	2	1	1	1	1	Less than usual
1	1	0			81.2	81.2	0	0	Yes	2	2	Can read with difficulty	1	1	1	0	0	1	0	0	1	1	0	0	1	0	No	bpl	Boiling	Own production	1	After 1 hour	6	1	1	3	2	Yes from card	Yes from card	Yes from card	1	2	Less than usual	2	1	1	0	999	999
1	1	0			0	0	64	64	No		9	Can read easily	1	1	1	1	0	1	1	1	0	1	1	0	1	1	No	No ration card	No water treatment	Own production	1	After 1 hour	6	1	1	10	0	No	No	No	1	1	Less than usual	1	1	1	0	999	999
1	1	0			75	75	0	0	Yes	3	-8	999	1	1	0	0	0	1	0	0	0	1	1	0	1	0	Yes	bpl	No water treatment	Own production	1	After 1 hour	6	1	1	20	2	Yes from recall	Yes from recall	Yes from recall	3	1	More than usual	1	3	3	1	3	Less than usual
1	1	0			87.8	87.8	0	0	Yes	3	5	Can read with difficulty	1	1	0	0	0	0	0	0	0	1	0	0	1	0	No	aay	Boiling	Own production	-9	After 1 hour	6	1	1	3	3	Yes from card	Yes from recall	Yes from card	2	2	Same as usual	1	1	2	0	999	999
1	1	0			0	0	84.2	84.2	Yes	7	9	Can read easily	1	1	1	0	0	0	0	0	0	1	1	0	1	0	Not applicable	No ration card	Boiling	Own production	1	Within an hour	6	1	1	8	0	Yes from recall	No	Yes from recall	3	1	Same as usual	3	1	2	1	2	Less than usual
1	1	0			64.5	64.5	0	0	No		-8	999	1	1	0	0	0	0	0	0	0	0	1	0	1	0	Not applicable	No ration card	No water treatment	Own production	1	After 1 hour	6	1	1	20	5	Yes from card	No	No	1	1	Same as usual	2	2	1	0	999	999
1	1	0			0	0	70.59999999999999	70.59999999999999	No		5	Can read with difficulty	1	1	1	1	0	1	1	1	0	1	1	1	1	0	No	No ration card	No water treatment	Own production	1	After 1 hour	7	1	1	10	6	Yes from card	No	No	1	2	Same as usual	1	1	1	0	999	999
1	1	0			0	0	77.8	77.8	No		5	Can read with difficulty	1	0	1	1	0	0	0	0	0	1	1	0	1	0	Not applicable	bpl	Boiling	Own production	999	999	999		999	999	5	Yes from recall	Yes from recall	Yes from recall	3	2	More than usual	2	2	3	0	999	999
1	1	0			70.3	70.3	0	0	Yes	5	-8	999	2	1	0	0	0	0	0	0	0	0	0	0	1	0	Yes	bpl	No water treatment	Own production	1	Within an hour	6	1	1	7	0	No	Yes from recall	Yes from recall	1	2	More than usual	1	3	1	1	2	Same as usual
1	1	0			71.90000000000001	71.90000000000001	0	0	Yes	6	2	Cannot read	2	1	0	0	0	0	0	0	0	0	0	0	1	0	Yes	bpl	No water treatment	Own production	1	Within an hour	7	1	1	10	0	No	Yes from recall	No	2	1	More than usual	1	2	3	0	999	999
1	1	0			69	69	0	0	No		-8	999	1	1	0	0	0	1	0	0	0	0	0	0	1	0	Not applicable	No ration card	No water treatment	Purchased from regular shop	1	Within an hour	6	1	1	7	6	Yes from card	No	No	1	1	Same as usual	1	1	1	0	999	999
1	1	0			63.8	63.8	0	0	Yes	2	-8	999	1	1	1	1	1	1	1	1	0	1	1	0	1	0	Yes	No ration card	No water treatment	Purchased from regular shop	1	After 1 hour	7	1	1	8	5	No	No	No	3	3	More than usual	3	3	3	0	999	999
1	1	0			66	66	0	0	Yes	1	12	Can read easily	1	1	1	1	1	1	1	1	1	1	1	0	1	1	No	No ration card	No water treatment	Own production	2	After 1 hour	0	1	1	2	0	No	No	No	3	2	More than usual	1	1	3	0	999	999
1	1	0			66	66	0	0	No		7	Can read easily	1	1	0	0	0	1	1	0	0	1	1	0	1	0	Not applicable	No ration card	No water treatment	Own production	1	After 1 hour	6	1	1	10	9	Yes from card	No	Yes from card	1	1	Less than usual	1	1	1	0	999	999
1	1	0			0	0	87	87	Yes	2	-8	999	1	1	0	0	0	0	0	0	0	0	0	0	1	0	No	No ration card	No water treatment	Purchased from regular shop	1	After 1 hour	4	1	1	0	4	Yes from card	No	Yes from card	1	2	Same as usual	2	2	2	0	999	999
1	1	0			0	0	72.5	72.5	No		-8	999	1	1	0	0	0	0	0	0	0	0	0	0	1	0	Not applicable	No ration card	No water treatment	Purchased from regular shop	1	Within an hour	6	2	999	999	6	Yes from card	No	No	1	1	Less than usual	1	1	1	1	3	Less than usual
1	1	0			0	0	80	80	Yes	2	1	Cannot read	1	1	0	0	0	1	0	0	0	0	0	0	1	0	Yes	No ration card	No water treatment	Purchased from regular shop	1	After 3 days	7	1	1	9	5	Yes from recall	No	Yes from recall	2	2	Same as usual	1	1	2	0	999	999
1	1	0			0	0	94	94	Yes	2	-8	999	1	1	1	1	1	0	1	0	1	1	1	1	1	0	Not applicable	No ration card	No water treatment	Own production	1	After 1 hour	7	1	1	6	5	Yes from card	No	No	2	2	Same as usual	2	2	2	1	2	Less than usual
1	1	0			0	0	86.2	86.2	Yes	4	4	Can read with difficulty	1	1	0	0	0	1	0	0	1	1	1	0	1	0	Not applicable	bpl	Boiling	Own production	2	After 1 hour	6	1	1	4	4	Yes from card	Yes from card	Yes from recall	3	2	Same as usual	2	3	2	0	999	999
1	1	0			77.40000000000001	77.40000000000001	0	0	Yes	2	5	Can read with difficulty	1	0	0	0	0	1	0	0	0	0	1	0	0	0	Not applicable	bpl	No water treatment	Own production	1	Within an hour	7	1	1	18	0	Yes from recall	Yes from recall	Yes from recall	3	1	Less than usual	1	2	2	0	999	999
1	1	0			72.5	72.5	0	0	Yes	5	-8	999	1	1	0	0	0	1	0	0	0	0	0	0	1	0	Yes	bpl	Chlorine	Purchased from ration shop	1	After 1 hour	6	1	1	3	2	Yes from recall	No	-9	1	1	Less than usual	1	1	1	1	-8	Less than usual
1	1	0			69	69	0	0	No		-8	999	1	1	1	0	0	1	1	0	0	0	1	0	1	0	Yes	bpl	No water treatment	Own production	1	After 1 hour	6	1	1	8	7	Yes from card	Yes from card	Yes from recall	2	2	Same as usual	1	1	1	0	999	999
1	1	0			88	88	0	0	Yes	4	-8	999	1	1	1	0	0	1	0	0	0	0	0	0	1	0	Yes	bpl	No water treatment	Own production	1	Within an hour	6	2	999	999	2	Yes from card	Yes from recall	Yes from recall	2	1	Less than usual	1	1	2	0	999	999
1	1	0			77	77	0	0	Yes	4	-8	999	1	1	0	0	0	1	0	0	0	0	1	0	1	0	Yes	No ration card	No water treatment	Own production	1	Within an hour	7	1	1	20	0	Yes from recall	Yes from recall	Yes from recall	3	2	Same as usual	1	3	1	1	3	Less than usual
1	1	0			69	69	0	0	Yes	5	-8	999	1	0	0	0	0	1	0	0	0	0	0	0	1	0	Yes	bpl	No water treatment	Own production	2	Within an hour	7	1	1	15	2	Yes from recall	Yes from recall	Yes from recall	1	2	More than usual	1	1	2	1	1	Less than usual
1	1	0			0	0	79.2	79.2	Yes	1	-8	999	2	0	0	0	0	0	0	0	0	0	1	0	1	0	Yes	aay	Chlorine	Purchased from ration shop	1	Within an hour	5	2	999	999	6	Yes from recall	No	No	2	2	Same as usual	2	2	2	0	999	999
1	1	0			0	0	80.5	80.5	Yes	1	-8	999	2	1	0	0	0	0	0	0	0	0	0	0	0	0	Not applicable	No ration card	No water treatment	Purchased from regular shop	1	Within an hour	10	1	1	10	3	Yes from card	Yes from card	No	3	1	Less than usual	1	1	1	0	999	999
1	1	0			0	0	80.59999999999999	80.59999999999999	Yes	6	4	Cannot read	1	1	1	1	0	0	1	0	1	1	0	0	1	0	Not applicable	bpl	Boiling	Own production	1	Don't know	6	1	1	6	4	No	No	-9	2	2	Same as usual	2	2	2	0	999	999
1	1	0			81.3	81.3	0	0	Yes	2	-8	999	1	0	0	0	0	1	0	0	0	0	0	0	1	0	No	bpl	No water treatment	Own production	1	Within an hour	6	2	999	999	2	Yes from recall	Yes from recall	Yes from recall	3	1	Less than usual	2	2	2	0	999	999
1	1	0			78.40000000000001	78.40000000000001	0	0	Yes	3	8	Can read easily	1	1	1	0	0	1	0	0	0	1	1	0	1	0	No	bpl	No water treatment	Own production	1	Within an hour	7	1	1	12	3	Yes from recall	Yes from recall	Yes from recall	3	1	Less than usual	2	1	2	0	999	999
1	1	0			0	0	79.3	79.2	Yes	2	-8	999	1	1	1	1	0	1	1	0	0	0	0	1	0	1	Not applicable	No ration card	No water treatment	Own production	1	After 1 hour	7	1	1	11	2	No	No	No	3	3	More than usual	3	3	3	0	999	999
1	1	0			65.40000000000001	65.40000000000001	0	0	Yes	3	-8	999	2	1	0	0	0	0	0	0	0	0	0	0	1	0	Yes	bpl	No water treatment	Purchased from regular shop	1	Within an hour	6	1	1	7	0	No	Yes from recall	Yes from recall	2	2	Same as usual	3	2	2	1	2	Same as usual
1	1	0			71	71	0	0	Yes	2	7	Can read easily	1	1	1	1	0	1	1	0	1	1	1	1	0	1	Not applicable	No ration card	No water treatment	Own production	1	After 1 hour	6	1	1	8	4	No	No	No	3	3	More than usual	3	3	3	1	3	More than usual
1	1	0			64.5	64.5	0	0	Yes	8	4	Can read with difficulty	1	0	1	1	0	1	1	0	0	1	1	0	1	1	No	bpl	Boiling	Own production	1	After 1 hour	6	1	1	5	2	Yes from card	Yes from recall	Yes from card	3	2	Same as usual	2	1	1	1	2	Same as usual
1	1	0			88.09999999999999	88.09999999999999	0	0	No		-8	999	1	1	1	0	0	0	0	0	0	1	1	0	1	0	No	bpl	Boiling	Own production	2	Within 3 days	7	2	999	999	0	-9	Yes from card	Yes from card	3	3	More than usual	3	3	3	1	3	More than usual
1	1	0			0	0	77.40000000000001	77.40000000000001	No		6	Can read with difficulty	1	1	1	0	0	1	0	0	1	1	1	0	1	0	No	bpl	Boiling	Own production	-9	Don't know	6	1	1	6	2	-9	Yes from card	Yes from card	2	2	More than usual	2	2	2	0	999	999
1	1	0			0	0	85	85	Yes	3	8	Can read easily	1	1	1	0	0	1	1	0	0	1	1	0	1	0	No	bpl	No water treatment	Own production	1	After 1 hour	7	2	999	999	2	Yes from card	No	Yes from card	2	1	Same as usual	2	1	2	0	999	999
1	1	0			68	68	0	0	Yes	2	12	Can read easily	1	1	1	1	1	1	1	1	1	1	1	0	1	0	Yes	bpl	No water treatment	Own production	1	After 1 hour	7	1	1	8	5	No	No	No	3	3	More than usual	3	3	3	0	999	999
1	1	0			0	0	0	0	Yes	1	-8	999	1	1	1	1	0	1	1	0	0	1	1	0	1	0	Yes	apl	Filter with cloth	Purchased from regular shop	1	Within an hour	6	2	999	999	2	Yes from card	Yes from recall	No	3	2	More than usual	3	3	3	0	999	999
1	1	0			75.5	76	0	0	No		-8	999	1	1	0	0	0	1	0	0	0	0	0	0	0	0	Not applicable	bpl	No water treatment	Own production	1	Within an hour	4	1	1	5	4	Yes from recall	No	Yes from recall	2	1	Same as usual	1	2	2	0	999	999
1	1	0			0	0	82	82.09999999999999	Yes	2	3	Cannot read	1	1	1	0	0	1	0	0	0	1	1	0	1	0	Yes	bpl	Boiling	Own production	-9	Within 3 days	6	1	1	3	2	-9	No	Yes from card	2	2	More than usual	3	3	3	1	3	More than usual
1	1	0			71	71	0	0	No		-8	999	1	1	0	0	0	0	0	0	0	0	1	0	0	0	Not applicable	No ration card	No water treatment	Purchased from regular shop	1	After 1 hour	6	2	999	10	6	Yes from card	No	Yes from card	1	1	Less than usual	1	1	1	1	1	Less than usual
1	1	0			63	63	0	0	Yes	3	-8	999	1	1	1	0	0	0	0	0	0	1	0	0	1	0	Yes	bpl	No water treatment	Own production	2	Within an hour	6	1	1	20	2	Yes from recall	Yes from recall	Yes from recall	1	1	Same as usual	1	3	3	1	-8	Not fed at all
1	1	0			0	0	93.2	93.2	Yes	2	7	Can read easily	1	1	1	1	1	1	1	0	1	1	1	0	1	1	Not applicable	bpl	No water treatment	Own production	1	Within an hour	6	1	1	5	2	Yes from recall	Yes from recall	Yes from recall	3	2	Less than usual	1	2	2	0	999	999
1	1	0			0	0	81.59999999999999	81.59999999999999	Yes	3	12	Can read easily	1	1	0	0	0	1	0	0	0	0	1	0	1	0	Yes	aay	No water treatment	Purchased from ration shop	1	After 1 hour	6	1	1	30	2	Yes from recall	No	No	2	2	Same as usual	2	2	2	0	999	999
1	1	0			66	65	0	0	No		-8	999	1	1	0	0	0	0	0	0	0	0	0	0	1	0	Not applicable	bpl	No water treatment	Purchased from regular shop	1	Within an hour	6	2	999	999	6	No	Yes from recall	Yes from recall	3	2	Same as usual	3	2	2	0	999	999
1	1	0			0	0	83	83	No		-8	999	1	1	1	0	0	0	0	0	0	0	0	0	1	0	Not applicable	No ration card	No water treatment	Purchased from regular shop	1	After 1 hour	6	1	1	10	6	Yes from recall	No	Yes from recall	1	1	Less than usual	1	1	1	1	1	Less than usual
1	1	0			0	0	77	77	No		-8	999	1	1	0	0	0	0	0	0	0	0	0	0	0	1	No	No ration card	No water treatment	Purchased from regular shop	1	After 1 hour	6	1	1	0	6	No	No	No	2	2	Less than usual	2	2	2	1	2	Same as usual
1	1	0			0	0	82.09999999999999	82.09999999999999	Yes	3	7	Can read with difficulty	1	1	1	1	0	1	0	0	1	1	0	0	1	0	No	bpl	Boiling	Own production	1	After 1 hour	6	1	1	4	2	Yes from card	Yes from card	Yes from recall	2	3	Same as usual	3	3	2	0	999	999
1	1	0			78	78	0	0	Yes	3	4	Can read with difficulty	1	1	1	1	0	1	1	0	0	1	1	0	1	1	No	No ration card	Filter with cloth	Purchased from ration shop	1	After 1 hour	6	1	1	3	3	Yes from card	Yes from card	Yes from card	3	2	Same as usual	2	1	2	0	999	999
1	1	0			0	0	79.3	79.3	No		10	Can read easily	1	1	1	1	0	1	1	0	1	1	1	0	1	0	Not applicable	bpl	Boiling	Own production	2	Within 3 days	6	2	999	999	2	-9	Yes from card	Yes from card	3	3	More than usual	3	3	3	0	999	999
1	1	0			68.5	68.5	0	0	No		-8	999	1	1	0	0	0	1	0	0	0	0	0	0	0	0	Not applicable	bpl	No water treatment	Purchased from regular shop	1	After 1 hour	6	1	1	2	6	Yes from card	No	No	1	1	Less than usual	1	1	1	0	999	999
1	1	0			65	65	0	0	Yes	1	3	Can read with difficulty	1	1	1	0	0	1	1	0	0	1	1	1	1	0	Not applicable	No ration card	Filter with cloth	Own production	1	Within an hour	7	1	1	6	3	No	No	No	3	3	Same as usual	3	3	2	0	999	999
1	1	0			70	70	0	0	No		-8	999	1	1	0	0	0	0	0	0	0	0	0	0	0	0	No	bpl	No water treatment	Purchased from regular shop	1	After 1 hour	6	1	1	10	0	Yes from recall	No	No	1	1	Less than usual	1	1	1	0	999	999
1	1	0			73.40000000000001	73.40000000000001	0	0	Yes	3	6	Can read easily	1	1	1	1	1	1	1	0	1	1	1	0	1	0	Not applicable	bpl	No water treatment	Own production	1	After 1 hour	2	1	1	10	6	No	No	No	3	3	More than usual	3	3	3	0	999	999
1	1	0			0	0	82.8	82.8	No		-8	999	2	0	0	0	0	0	0	0	0	0	0	0	1	0	Not applicable	No ration card	No water treatment	Own production	1	Within an hour	6	1	1	6	0	No	-9	-9	2	1	More than usual	2	1	2	0	999	999
1	1	0			80.2	80.2	0	0	Yes	4	12	Can read easily	1	1	1	1	1	1	1	0	0	1	1	0	1	0	Yes	bpl	No water treatment	Own production	1	Within an hour	7	1	1	15	2	Yes from card	Yes from card	Yes from card	1	1	Same as usual	1	2	2	0	999	999
1	1	0			75.5	75.5	0	0	Yes	3	10	Can read easily	2	1	0	0	0	0	0	0	0	0	1	0	1	1	Yes	bpl	No water treatment	Purchased from regular shop	1	Within an hour	6	1	1	5	0	No	Yes from recall	Yes from recall	2	2	More than usual	2	2	3	0	999	999
1	1	0			0	0	85.5	85.5	No		-8	999	1	1	0	0	0	1	1	0	0	1	1	0	1	0	Yes	No ration card	Filter with cloth	Own production	1	Within an hour	2	1	2	999	2	Yes from card	Yes from recall	Yes from recall	3	1	More than usual	3	1	3	0	999	999
1	1	0			60.6	60.6	0	0	No		8	Can read easily	1	1	1	0	0	1	1	0	0	1	1	0	1	0	No	bpl	No water treatment	Own production	1	After 1 hour	6	1	1	10	6	Yes from card	No	No	1	1	Less than usual	1	1	1	1	1	Same as usual
1	1	0			0	0	86.59999999999999	86.59999999999999	Yes	5	3	Can read with difficulty	1	0	1	1	0	1	0	0	0	1	0	0	1	0	No	bpl	Boiling	Own production	2	After 1 hour	6	1	1	4	2	Yes from card	Yes from recall	Yes from card	3	2	Same as usual	1	1	2	0	999	999
1	1	0			68.5	68.5	0	0	No		-8	999	1	1	1	0	0	0	0	0	0	1	0	0	1	0	Yes	bpl	No water treatment	Own production	1	Within an hour	6	1	1	15	2	Yes from recall	Yes from recall	Yes from recall	1	2	More than usual	1	2	2	0	999	999
1	1	0			68	68	0	0	No		10	Can read easily	1	1	1	1	1	1	1	0	1	1	1	0	1	0	No	bpl	No water treatment	Own production	1	Within an hour	0	1	1	20	0	No	No	No	3	1	Same as usual	2	2	1	0	999	999
1	1	0			70	70	0	0	Yes	2	-8	999	1	1	1	1	1	1	1	0	0	1	1	0	1	0	No	bpl	No water treatment	Own production	1	After 1 hour	7	1	1	6	5	Yes from card	No	Yes from card	3	3	More than usual	3	3	3	1	2	Same as usual
1	1	0			76	76	0	0	Yes	3	9	Can read easily	1	1	1	1	1	1	1	1	1	0	0	0	1	0	Yes	bpl	No water treatment	Purchased from regular shop	2	Within an hour	2	2	999	999	6	Yes from card	Yes from recall	Yes from recall	1	1	Same as usual	1	2	2	1	2	Same as usual
1	1	0			70	70	0	0	Yes	1	-8	999	1	1	0	0	0	1	0	0	0	1	1	0	1	0	Yes	aay	Chlorine	Own production	1	After 1 hour	6	1	1	3	2	Yes from card	No	No	3	2	Same as usual	2	2	2	1	2	Same as usual
1	1	0			76	76	0	0	No		-8	999	1	1	0	0	0	1	0	0	0	0	0	0	1	0	No	bpl	No water treatment	Own production	1	Within an hour	5	1	1	4	2	Yes from card	Yes from card	Yes from card	2	2	Same as usual	1	1	1	0	999	999
1	1	0			75.5	75.5	0	0	Yes	2	6	Can read easily	1	0	1	0	0	1	0	0	0	1	1	0	1	0	No	bpl	Boiling	Own production	1	After 1 hour	6	1	1	4	2	Yes from card	Yes from recall	Yes from card	3	2	Same as usual	1	1	1	0	999	999
1	1	0			71	71	0	0	No		-8	999	2	0	0	0	0	0	0	0	0	0	0	0	0	0	Not applicable	bpl	No water treatment	Purchased from regular shop	1	After 3 days	6	1	1	9	4	No	Yes from card	Yes from card	1	1	Same as usual	1	1	2	0	999	999
1	1	0			74	74.5	0	0	Yes	2	12	Can read easily	1	1	1	1	0	1	0	0	0	1	1	0	1	0	Yes	bpl	No water treatment	Own production	1	After 1 hour	6	1	1	11	3	Yes from card	No	Yes from card	2	2	Same as usual	1	2	2	0	999	999
1	1	0			0	0	87	87	No		8	Can read easily	1	1	1	0	0	1	0	0	0	1	1	0	1	0	No	bpl	No water treatment	Own production	1	Within an hour	6	1	1	20	2	Yes from card	No	Yes from card	3	2	Less than usual	1	2	2	0	999	999
1	1	0			75.59999999999999	75.5	0	0	No		-8	999	2	1	1	0	0	0	0	0	0	0	0	0	1	0	Yes	bpl	No water treatment	Own production	1	Within an hour	6	1	1	6	6	No	No	Yes from recall	2	2	More than usual	2	2	3	0	999	999
1	1	0			58	58	0	0	Yes	4	3	Can read with difficulty	1	1	1	1	0	1	0	1	0	1	1	0	1	0	Yes	aay	No water treatment	Own production	1	After 1 hour	0	1	1	14	0	No	No	No	2	2	Same as usual	2	2	2	0	999	999
1	1	0			79.5	79.5	0	0	Yes	1	-8	999	1	1	1	1	0	1	1	0	0	0	1	1	1	0	No	bpl	Chlorine	Borrowed, bartered, exchanged	2	Within an hour	0	1	2	999	1	Yes from card	Yes from recall	Yes from recall	3	3	Less than usual	1	1	1	0	999	999
1	1	0			69.5	69.5	0	0	Yes	1	5	Can read with difficulty	1	1	0	0	0	0	0	0	0	0	1	0	0	0	Yes	No ration card	Chlorine	Purchased from regular shop	1	After 1 hour	7	1	1	4	5	Yes from card	No	Yes from card	1	2	More than usual	1	2	3	0	999	999
1	1	0			0	0	83.5	83.5	Yes	3	-8	999	1	1	0	0	0	1	0	0	0	1	0	0	1	0	No	bpl	No water treatment	Own production	1	Within an hour	6	2	999	999	2	Yes from card	Yes from card	Yes from card	1	1	More than usual	1	1	3	1	1	Less than usual
1	1	0			0	0	77	77	No		5	Can read with difficulty	1	1	0	0	0	0	0	0	0	0	0	0	0	0	Not applicable	No ration card	No water treatment	Purchased from regular shop	1	After 1 hour	6	1	1	5	6	Yes from card	No	No	2	2	Same as usual	2	2	2	0	999	999
1	1	0			80	80	0	0	Yes	1	-8	999	1	1	0	0	0	1	0	0	0	0	0	0	1	0	Yes	bpl	No water treatment	Purchased from ration shop	1	After 1 hour	6	1	1	7	3	Yes from card	No	Yes from card	2	2	Same as usual	2	2	2	0	999	999
1	1	0			0	0	81.5	81.2	Yes	1	7	Cannot read	1	1	1	1	0	1	1	0	0	1	1	0	1	0	Yes	No ration card	Chlorine	Own production	1	After 1 hour	7	1	1	10	6	Yes from card	No	Yes from card	3	3	More than usual	3	3	3	0	999	999
1	1	0			73.09999999999999	73.09999999999999	0	0	Yes	5	-8	999	1	1	1	0	0	1	0	0	0	1	1	0	1	0	Not applicable	bpl	No water treatment	Own production	1	Within an hour	6	1	1	2	2	Yes from recall	Yes from recall	Yes from recall	1	1	More than usual	1	1	2	0	999	999
1	1	0			0	0	83.09999999999999	83.09999999999999	Yes	6	10	Can read easily	1	1	1	1	0	1	0	0	0	1	1	0	1	0	No	bpl	Boiling	Own production	1	After 1 hour	6	1	1	4	4	Yes from card	Yes from recall	Yes from card	3	2	Same as usual	2	1	1	1	3	Same as usual
1	1	0			76	76	0	0	Yes	6	6	Can read easily	1	1	1	0	0	1	0	0	1	1	1	0	1	0	No	bpl	No water treatment	Purchased from regular shop	1	After 1 hour	6	1	1	6	5	Yes from card	Yes from recall	Yes from card	3	2	Same as usual	2	2	1	1	3	Less than usual
1	1	0			71	71	0	0	No		-8	999	1	1	0	0	0	0	0	0	0	0	1	1	1	0	Yes	No ration card	Chlorine	Own production	1	Within 3 days	9	1	1	15	2	Yes from card	No	Yes from card	1	2	Same as usual	2	2	2	0	999	999
1	1	0			67	67	0	0	Yes	2	-8	999	1	1	0	0	0	1	0	0	0	0	0	0	1	0	No	bpl	No water treatment	Own production	1	Within 3 days	7	1	1	10	2	Yes from recall	Yes from recall	Yes from recall	1	2	More than usual	1	1	3	1	1	Same as usual
1	1	0			80.40000000000001	80.40000000000001	0	0	Yes	3	6	Can read easily	1	1	1	1	1	1	1	0	1	1	1	0	1	1	Not applicable	No ration card	Boiling	Own production	2	After 1 hour	6	1	1	2	4	Yes from card	Yes from card	No	3	3	Same as usual	3	3	2	1	3	More than usual
1	1	0			70	70	0	0	No		-8	999	1	1	0	0	0	0	0	0	0	1	1	0	1	0	Yes	No ration card	No water treatment	Purchased from regular shop	1	After 1 hour	6	1	1	12	0	Yes from card	No	No	1	1	Less than usual	1	1	1	0	999	999
1	1	0			71	71	0	0	No		-8	999	1	1	0	0	0	0	0	0	0	0	1	0	1	0	Not applicable	aay	No water treatment	Own production	-9	After 3 days	0	1	1	10	4	No	No	No	1	1	Same as usual	1	1	2	1	-8	Not fed at all
1	1	0			63	63.1	0	0	Yes	2	-8	999	1	1	1	1	1	1	1	0	1	1	1	0	1	0	Not applicable	No ration card	No water treatment	Own production	1	After 1 hour	7	1	1	6	5	Yes from card	No	Yes from card	3	3	More than usual	3	3	3	1	3	Less than usual
1	1	0			0	0	79.8	79.8	Yes	5	-8	999	1	1	0	0	0	0	0	0	0	0	0	0	1	0	No	bpl	No water treatment	Own production	1	After 1 hour	7	2	999	999	2	Yes from recall	Yes from recall	Yes from recall	1	1	More than usual	1	1	1	0	999	999
1	1	0			0	0	79.09999999999999	79.09999999999999	Yes	2	-8	999	1	1	0	0	0	1	0	0	0	0	0	0	1	0	Yes	bpl	Chlorine	Purchased from ration shop	1	After 3 days	6	1	1	6	3	Yes from card	Yes from recall	Yes from recall	2	2	Same as usual	2	2	2	0	999	999
1	1	0			75.90000000000001	75.90000000000001	0	0	Yes	2	7	Can read with difficulty	1	1	1	0	0	1	0	0	0	0	0	0	1	0	Not applicable	bpl	No water treatment	Own production	1	Within an hour	5	1	1	20	2	Yes from card	No	Yes from recall	2	2	Less than usual	1	2	1	0	999	999
1	1	0			0	0	88.7	88.7	No		-8	999	1	1	1	1	1	1	1	0	1	1	1	0	1	0	No	bpl	No water treatment	Purchased from ration shop	1	After 1 hour	6	1	1	8	6	Yes from card	Yes from card	Yes from card	1	1	Less than usual	1	1	1	0	999	999
1	1	0			72	72	0	0	Yes	2	3	Can read with difficulty	1	1	1	1	0	1	1	0	0	1	1	0	1	0	Yes	bpl	Boiling	Own production	1	After 1 hour	6	2	999	999	4	Yes from recall	Yes from recall	No	1	2	Same as usual	1	1	2	1	2	Same as usual
1	1	0			73	73	0	0	Yes	4	8	Can read easily	1	1	1	0	0	0	0	0	1	1	1	0	1	0	No	bpl	Boiling	Own production	1	After 1 hour	6	1	1	3	4	Yes from card	Yes from recall	Yes from card	3	2	Same as usual	2	1	1	0	999	999
1	1	0			0	0	74.40000000000001	74.40000000000001	Yes	3	5	Can read with difficulty	1	1	1	1	0	1	0	0	0	1	1	0	1	0	Yes	bpl	Boiling	Own production	1	Within 3 days	6	1	1	4	2	-9	-9	-9	3	3	More than usual	3	3	3	0	999	999
1	1	0			69.2	69.2	0	0	Yes	6	3	Can read easily	1	0	1	1	0	1	1	0	1	1	1	0	1	0	No	bpl	Boiling	Own production	1	After 1 hour	6	1	1	5	0	Yes from card	Yes from recall	Yes from card	3	2	Same as usual	3	1	1	1	3	Same as usual
1	1	0			62.7	62.7	0	0	Yes	2	-8	999	1	1	1	1	0	1	1	0	0	1	1	0	1	0	No	apl	No water treatment	Own production	1	After 1 hour	7	1	1	6	5	No	Yes from card	No	3	3	More than usual	3	3	3	0	999	999
1	1	0			70.8	70.8	0	0	Yes	1	6	Can read with difficulty	1	1	0	0	0	1	0	0	0	0	0	0	1	0	No	bpl	No water treatment	Own production	1	After 1 hour	6	1	1	14	2	Yes from card	No	Yes from card	1	2	Same as usual	1	2	2	1	1	Same as usual
1	1	0			68	68	0	0	Yes	3	-8	999	1	1	1	0	0	0	0	0	0	0	0	0	1	0	No	bpl	No water treatment	Own production	1	Within an hour	7	1	1	15	0	Yes from recall	Yes from recall	Yes from recall	2	-8	More than usual	1	1	1	0	999	999
1	1	0			69	69	0	0	No		-8	999	1	1	0	0	0	0	0	0	0	1	0	0	1	0	Not applicable	No ration card	Boiling	Own production	1	After 3 days	6	1	1	5	10	Yes from card	No	No	2	1	Same as usual	2	1	2	0	999	999
1	1	0			71.5	71.5	0	0	No		-8	999	1	1	1	0	0	1	0	0	0	1	1	0	1	0	Yes	apl	Boiling	Own production	-9	After 1 hour	7	1	1	3	2	-9	Yes from card	Yes from card	3	3	More than usual	3	3	3	0	999	999
1	1	0			0	0	82	82	Yes	1	-8	999	1	1	0	0	0	1	0	0	0	1	1	0	1	0	Yes	bpl	No water treatment	Own production	2	Within 3 days	6	1	1	0	4	Yes from card	No	No	3	3	More than usual	1	3	3	0	999	999
1	1	0			78	78	0	0	Yes	1	12	Can read easily	1	1	1	1	1	1	1	0	1	1	1	0	1	0	Not applicable	bpl	Filter with cloth	Purchased from ration shop	1	Don't know	7	1	1	6	5	Yes from recall	Yes from recall	No	2	3	Same as usual	2	2	2	0	999	999
1	1	0			74.2	74.2	0	0	No		9	Can read easily	1	1	1	1	1	1	1	0	0	1	1	1	1	1	Yes	No ration card	No water treatment	Own production	1	After 1 hour	5	1	1	12	2	Yes from card	No	Yes from card	1	2	Same as usual	2	2	2	0	999	999
1	1	0			77	77	0	0	Yes	5	8	Can read easily	1	1	1	0	0	1	0	0	0	1	1	0	1	1	No	bpl	Boiling	Own production	2	After 1 hour	6	1	1	4	2	Yes from card	Yes from card	Yes from card	3	1	More than usual	1	2	1	0	999	999
1	1	0			0	0	75.8	75.8	Yes	2	5	Can read easily	1	1	1	1	0	1	0	1	0	1	1	0	1	0	Yes	bpl	No water treatment	Own production	1	After 1 hour	9	1	1	6	4	Yes from card	Yes from recall	Yes from card	3	2	More than usual	3	2	3	0	999	999
1	1	0			0	0	77	77	Yes	3	-8	999	1	1	1	1	1	1	1	0	0	1	1	0	1	0	Not applicable	No ration card	Chlorine	Own production	1	After 1 hour	6	1	1	8	6	Yes from card	Yes from card	Yes from card	3	3	More than usual	3	3	3	1	2	More than usual
1	1	0			0	0	90.90000000000001	90.90000000000001	Yes	4	-8	999	1	1	1	0	0	1	0	0	0	1	0	0	1	0	Not applicable	bpl	Boiling	Own production	-9	After 1 hour	7	1	1	3	3	-9	Yes from card	Yes from card	2	2	More than usual	3	3	3	0	999	999
1	1	0			86.5	86.5	0	0	Yes	3	-8	999	2	0	1	0	0	0	0	0	0	1	0	0	1	1	No	bpl	Boiling	Own production	1	After 1 hour	6	1	2	999	3	Yes from card	Yes from card	Yes from card	3	2	Same as usual	1	1	1	0	999	999
1	1	0			66.59999999999999	66.59999999999999	0	0	Yes	2	5	Can read with difficulty	1	1	0	0	0	0	0	0	0	0	1	0	1	0	Yes	bpl	No water treatment	Own production	2	Within an hour	6	1	1	4	2	No	Yes from recall	No	1	1	Same as usual	1	1	2	0	999	999
1	1	0			0	0	83	83	Yes	2	-8	999	1	1	1	1	1	1	1	0	1	1	1	0	1	0	No	No ration card	No water treatment	Own production	1	After 1 hour	7	1	1	2	5	Yes from recall	No	No	2	2	Same as usual	2	2	2	0	999	999
1	1	0			59	59	0	0	No		-8	999	1	1	0	0	0	0	0	0	0	0	0	0	1	0	Not applicable	No ration card	No water treatment	Own production	1	Within an hour	6	1	1	22	0	Yes from recall	Yes from recall	Yes from recall	1	1	Same as usual	1	1	2	0	999	999
1	1	0			0	0	86.7	86.7	Yes	4	-8	999	2	1	0	0	0	1	0	0	0	0	1	0	1	0	Yes	bpl	No water treatment	Own production	1	After 1 hour	6	2	999	999	0	No	Yes from recall	Yes from recall	2	2	More than usual	2	3	2	0	999	999
1	1	0			0	0	64	64	No		-8	999	1	1	0	0	0	0	0	0	0	0	0	0	0	0	No	No ration card	No water treatment	Own production	2	After 3 days	7	1	1	15	4	Yes from recall	Yes from recall	Yes from recall	2	1	Same as usual	1	1	1	0	999	999
1	1	0			0	0	74.09999999999999	74.09999999999999	Yes	3	4	Can read with difficulty	1	1	1	0	0	1	0	0	0	1	1	0	1	0	No	No ration card	No water treatment	Purchased from regular shop	1	After 1 hour	6	1	1	4	3	Yes from card	Yes from recall	Yes from card	2	2	Same as usual	2	2	3	0	999	999
1	1	0			0	0	76.3	76.3	Yes	6	4	Can read easily	1	1	1	1	1	1	1	0	1	1	1	1	1	0	No	bpl	Chlorine	Purchased from regular shop	1	After 1 hour	6	1	2	999	3	Yes from card	Yes from card	Yes from card	2	2	Same as usual	1	1	2	0	999	999
1	1	0			0	0	66	66	Yes	4	7	Can read easily	1	1	0	0	0	1	0	0	1	1	1	0	1	0	No	bpl	Boiling	Own production	2	After 1 hour	6	1	1	4	4	Yes from card	Yes from card	Yes from recall	3	3	Same as usual	2	3	2	0	999	999
1	1	0			75	75	0	0	Yes	2	9	Can read easily	1	1	0	0	0	1	0	0	0	0	0	0	1	0	No	No ration card	No water treatment	Own production	1	Within an hour	7	1	1	20	0	Yes from recall	Yes from recall	Yes from recall	1	1	More than usual	3	1	2	1	1	Same as usual
1	1	0			71.5	71.5	0	0	No		10	Can read easily	1	1	1	1	0	1	1	0	1	1	1	0	1	0	No	No ration card	Chlorine	Own production	1	After 1 hour	7	1	1	0	3	Yes from recall	No	Yes from recall	2	1	Same as usual	1	2	2	0	999	999
1	1	0			68.5	68.5	0	0	No		-8	999	1	1	0	0	0	0	0	0	0	0	1	0	0	0	Yes	bpl	No water treatment	Own production	1	Within an hour	6	1	1	20	8	Yes from card	Yes from recall	Yes from card	2	2	Same as usual	2	2	2	0	999	999
1	1	0			0	0	81.7	81.7	Yes	4	9	Can read easily	1	1	1	0	0	1	0	0	0	1	0	0	1	0	No	bpl	Boiling	Own production	2	After 1 hour	6	1	1	4	3	Yes from card	Yes from card	Yes from card	3	1	Same as usual	2	1	2	0	999	999
1	1	0			64	64	0	0	Yes	3	4	Can read with difficulty	1	1	1	0	0	0	0	0	0	1	0	0	1	0	No	bpl	No water treatment	Own production	1	After 1 hour	7	1	1	16	0	Yes from recall	Yes from recall	Yes from recall	2	-8	Same as usual	-8	-8	2	0	999	999
1	1	0			0	0	78.5	78.59999999999999	Yes	2	-8	999	1	1	1	1	0	1	1	0	1	1	1	0	1	0	No	No ration card	No water treatment	Own production	1	After 1 hour	7	1	1	12	5	Yes from recall	Yes from recall	Yes from recall	3	3	More than usual	3	3	3	0	999	999
1	1	0			67.5	67.40000000000001	0	0	Yes	5	-8	999	2	1	0	0	0	0	0	0	0	0	0	0	0	0	Yes	No ration card	No water treatment	Own production	1	Within an hour	6	1	1	7	0	Yes from recall	Yes from recall	Yes from recall	1	1	Same as usual	2	2	2	0	999	999
1	1	0			60	60	0	0	Yes	6	9	Can read easily	1	1	1	1	0	1	0	0	0	1	1	0	1	0	No	bpl	Boiling	Own production	1	After 1 hour	6	1	1	3	1	Yes from card	-9	Yes from card	3	2	Same as usual	2	1	2	0	999	999
1	1	0			85.40000000000001	85.40000000000001	0	0	No		2	Can read easily	1	1	1	1	1	1	1	0	1	1	1	0	1	1	Not applicable	apl	No water treatment	Own production	1	Within an hour	6	1	1	15	6	Yes from recall	Yes from recall	Yes from recall	3	2	Less than usual	1	2	2	0	999	999
1	1	0			71.3	71.2	0	0	Yes	2	-8	999	1	1	1	1	1	1	1	0	1	1	1	0	1	0	No	No ration card	No water treatment	Own production	1	After 1 hour	7	1	1	12	1	Yes from card	Yes from card	No	3	3	More than usual	3	3	2	0	999	999
1	1	0			68.5	68.59999999999999	0	0	Yes	2	8	Cannot read	1	1	1	1	0	1	1	0	0	1	1	0	1	0	No	bpl	No water treatment	Own production	1	After 1 hour	7	1	1	10	5	Yes from recall	No	No	1	3	More than usual	2	2	2	0	999	999
1	1	0			56.5	56.5	0	0	Yes	1	-8	999	1	1	0	0	0	0	0	0	0	0	1	0	0	0	No	No ration card	Chlorine	Purchased from regular shop	1	After 3 days	0	1	1	16	0	Yes from recall	No	No	2	2	Same as usual	2	2	2	0	999	999
1	1	0			78.5	78.5	0	0	Yes	2	10	Can read easily	1	1	1	1	1	1	1	0	0	1	1	1	1	0	Not applicable	bpl	Filter with cloth	Purchased from ration shop	1	Within an hour	7	1	1	7	4	Yes from recall	Yes from recall	Yes from recall	3	2	Same as usual	2	2	2	0	999	999
1	1	0			0	0	78.2	78.2	No		-8	999	1	1	1	1	0	1	1	1	0	0	0	0	1	0	Yes	apl	No water treatment	Own production	1	After 1 hour	6	2	999	999	7	Yes from card	Yes from card	Yes from card	2	2	Same as usual	1	1	1	0	999	999
1	1	0			61	61	0	0	Yes	2	-8	999	1	1	1	0	0	1	1	0	0	1	1	0	1	0	No	bpl	No water treatment	Own production	1	Don't know	0	1	1	12	0	Yes from recall	Yes from recall	Yes from recall	3	3	Same as usual	2	3	2	0	999	999
1	1	0			0	0	90.90000000000001	90.90000000000001	Yes	4	10	Can read easily	1	1	1	1	1	1	1	1	1	1	1	0	1	1	No	bpl	No water treatment	Own production	1	Within an hour	7	1	1	7	2	Yes from card	Yes from recall	Yes from card	3	1	Same as usual	1	2	2	0	999	999
1	1	0			73	73	0	0	No		-8	999	1	1	0	0	0	0	0	0	0	0	0	0	1	0	No	bpl	No water treatment	Purchased from regular shop	1	After 1 hour	6	1	1	10	6	Yes from card	No	No	1	1	Less than usual	1	1	1	0	999	999
1	1	0			0	0	71	71	No		-8	999	1	1	1	1	0	1	0	0	0	0	0	0	0	0	No	No ration card	Chlorine	Purchased from regular shop	1	After 1 hour	6	2	999	999	2	Yes from card	Yes from recall	Yes from recall	1	3	More than usual	3	1	1	0	999	999
1	1	0			66.5	66.5	0	0	No		-8	999	1	1	0	0	0	1	0	0	0	1	0	0	1	0	No	aay	No water treatment	Purchased from ration shop	1	After 3 days	4	1	1	20	3	Yes from card	No	Yes from card	2	2	More than usual	2	2	3	0	999	999
1	1	0			0	0	86.59999999999999	86.59999999999999	Yes	2	-8	999	1	1	0	0	0	0	0	0	0	1	0	0	1	0	Yes	No ration card	Chlorine	Purchased from regular shop	1	Within 3 days	6	1	1	10	2	Yes from card	No	No	1	1	Same as usual	1	1	2	0	999	999
1	1	0			0	0	78.5	78.5	Yes	3	-8	999	2	0	0	0	0	0	0	0	0	0	0	0	0	0	Not applicable	aay	No water treatment	Own production	1	Within an hour	6	1	1	4	0	No	Yes from card	Yes from recall	2	1	More than usual	2	3	2	1	1	More than usual
1	1	0			57.5	57.5	0	0	Yes	1	-8	999	1	1	0	0	0	0	0	0	0	0	0	0	1	0	Not applicable	bpl	No water treatment	Purchased from regular shop	1	After 1 hour	0	1	1	8	0	No	No	No	2	2	Same as usual	2	2	2	0	999	999
1	1	0			0	0	83.2	83.2	Yes	10	12	Can read easily	1	0	1	1	0	1	0	0	0	1	1	0	1	0	No	bpl	Boiling	Own production	1	After 1 hour	6	2	999	999	3	Yes from card	Yes from recall	Yes from card	3	2	Same as usual	2	1	1	1	3	Same as usual
1	1	0			59	59	0	0	Yes	2	10	Can read easily	1	1	1	0	0	0	0	0	0	1	1	0	1	0	No	bpl	No water treatment	Own production	1	After 1 hour	0	1	1	16	0	Yes from recall	Yes from recall	Yes from recall	2	-8	Less than usual	2	2	1	0	999	999
1	1	0			78	78	0	0	Yes	5	-8	999	1	1	1	0	0	1	0	0	0	0	1	0	0	0	No	bpl	No water treatment	Own production	1	Within an hour	6	1	1	10	2	Yes from card	Yes from recall	Yes from recall	2	2	Less than usual	1	1	2	1	2	Less than usual
1	1	0			57	57	0	0	No		-8	999	1	0	0	0	0	1	0	0	0	0	1	0	0	0	Not applicable	No ration card	No water treatment	Purchased from regular shop	1	After 1 hour	6	1	1	10	5	Yes from card	No	Yes from card	1	1	Less than usual	1	1	2	1	1	Less than usual
1	1	0			66.5	66.5	0	0	No		-8	999	1	1	0	0	0	0	0	0	0	0	0	0	0	0	Not applicable	No ration card	No water treatment	Purchased from regular shop	1	After 1 hour	6	1	1	10	6	No	No	No	1	1	Less than usual	1	1	-8	1	1	Same as usual
1	1	0			76	76	0	0	No		4	Can read with difficulty	2	0	0	0	0	0	0	0	0	1	0	0	1	0	Not applicable	No ration card	No water treatment	Purchased from regular shop	1	Within 3 days	6	2	999	999	5	Yes from card	No	No	2	1	Same as usual	2	1	1	1	1	Less than usual
1	1	0			74.2	74.5	0	0	No		12	Can read easily	1	1	1	1	1	1	1	0	1	1	1	0	1	1	Not applicable	apl	No water treatment	Own production	1	Within 3 days	6	1	1	7	4	Yes from card	No	No	2	2	Same as usual	1	1	1	0	999	999
1	1	0			72	72	0	0	Yes	1	-8	999	1	1	0	0	0	1	0	0	0	0	1	0	1	0	Yes	aay	No water treatment	Purchased from regular shop	1	After 1 hour	6	1	1	10	6	Yes from card	Yes from recall	Yes from card	3	1	Same as usual	1	1	1	0	999	999
1	1	0			0	0	83	83	Yes	3	8	Can read easily	1	1	1	0	0	0	0	0	0	1	1	0	1	0	Not applicable	bpl	No water treatment	Own production	1	Within an hour	7	1	1	15	0	Yes from card	No	Yes from recall	3	1	Less than usual	2	1	1	0	999	999
1	1	0			71.2	71.2	0	0	Yes	4	-8	999	1	1	1	0	0	1	0	0	0	0	0	0	1	0	Yes	bpl	No water treatment	Own production	1	Within an hour	6	1	1	15	0	Yes from recall	Yes from recall	Yes from recall	1	2	Less than usual	1	1	1	0	999	999
1	1	0			0	0	91	91	No		9	Can read easily	1	1	1	1	1	0	0	1	1	1	1	0	1	1	Yes	apl	No water treatment	Own production	1	Within an hour	6	1	1	15	0	Yes from recall	Yes from recall	Yes from card	3	1	Same as usual	2	2	2	0	999	999
1	1	0			76.90000000000001	76.90000000000001	0	0	Yes	11	-8	999	2	0	0	0	0	0	0	0	0	0	0	0	1	0	Yes	bpl	No water treatment	Purchased from regular shop	1	Within an hour	6	1	1	8	0	No	Yes from recall	No	2	1	More than usual	1	2	3	1	1	Same as usual
1	1	0			66.7	66.7	0	0	Yes	2	-8	999	1	1	1	1	1	1	1	0	0	1	1	1	1	0	Not applicable	No ration card	No water treatment	Own production	1	After 1 hour	7	1	1	6	5	Yes from card	Yes from card	Yes from card	3	3	More than usual	3	3	3	0	999	999
1	1	0			0	0	76	76	Yes	4	12	Can read easily	1	1	1	1	0	1	1	1	0	1	1	0	1	1	No	No ration card	No water treatment	Purchased from regular shop	1	After 1 hour	6	1	1	20	6	Yes from recall	No	No	3	3	More than usual	2	2	3	0	999	999
1	1	0			0	0	85.59999999999999	85.59999999999999	No		-8	999	1	1	1	0	0	1	0	0	0	0	0	0	1	0	Not applicable	bpl	No water treatment	Own production	2	Within an hour	6	1	1	4	2	No	No	No	1	1	Less than usual	1	1	1	1	1	Less than usual
1	1	0			77.2	77.2	0	0	Yes	3	7	Can read easily	1	1	1	1	0	1	1	0	1	1	1	0	1	1	Not applicable	bpl	Boiling	Own production	1	After 1 hour	6	1	1	4	4	Yes from card	Yes from recall	Yes from card	3	2	Same as usual	1	1	1	0	999	999
1	1	0			0	0	83.09999999999999	83.09999999999999	No		-8	999	1	1	1	0	0	1	0	0	1	1	1	0	1	0	No	bpl	No water treatment	Own production	1	After 1 hour	7	1	1	12	0	Yes from recall	Yes from recall	Yes from recall	2	1	Less than usual	1	2	2	0	999	999
1	1	0			0	0	75.3	75.5	No		8	Can read with difficulty	1	1	0	0	0	1	1	1	0	0	1	0	0	0	No	bpl	No water treatment	Own production	1	Within 3 days	6	2	999	999	8	Yes from card	Yes from card	Yes from card	1	1	Less than usual	1	1	1	0	999	999
1	1	0			0	0	75	75	Yes	6	15	Can read easily	1	1	1	1	1	1	1	0	0	1	1	1	0	0	Yes	bpl	Chlorine	Purchased from regular shop	1	Within an hour	6	2	999	999	6	Yes from card	Yes from recall	Yes from recall	1	1	Same as usual	1	2	2	0	999	999
1	1	0			58	58	0	0	Yes	1	-8	999	1	1	0	0	0	1	0	0	0	1	1	0	1	0	No	No ration card	No water treatment	Purchased from regular shop	1	After 1 hour	0	1	1	10	0	No	No	No	2	2	Same as usual	2	2	2	0	999	999
1	1	0			0	0	79	79	Yes	4	9	Can read easily	1	1	1	0	0	1	0	0	0	1	1	0	1	0	Yes	bpl	No water treatment	Own production	1	Within an hour	7	1	1	7	2	Yes from card	Yes from recall	-9	3	2	Less than usual	2	1	2	0	999	999
1	1	0			71	71	0	0	No		5	Can read easily	1	1	1	0	0	1	1	0	0	1	1	0	1	0	Yes	bpl	Chlorine	Own production	1	Within an hour	6	1	1	12	5	Yes from card	No	Yes from card	1	1	Less than usual	1	1	1	0	999	999
1	1	0			79.59999999999999	79.59999999999999	0	0	Yes	3	8	Can read easily	1	1	1	0	0	0	0	0	0	1	1	0	1	1	No	bpl	Boiling	Own production	1	After 1 hour	6	1	1	3	3	Yes from card	Yes from card	Yes from card	3	1	Same as usual	1	1	1	0	999	999
1	1	0			66.2	66.09999999999999	0	0	No		5	Can read with difficulty	1	1	0	0	0	1	0	0	0	1	1	0	1	0	Not applicable	No ration card	No water treatment	Purchased from regular shop	2	Within an hour	6	1	1	6	2	No	No	No	1	1	Less than usual	1	1	2	0	999	999
1	1	0			79	79	0	0	No		-8	999	1	1	0	0	0	0	0	0	0	0	0	0	1	0	No	No ration card	No water treatment	Purchased from regular shop	1	After 1 hour	6	1	1	7	4	Yes from recall	Yes from recall	Yes from recall	1	1	Less than usual	2	2	1	0	999	999
1	1	0			0	0	83.90000000000001	83.90000000000001	No		-8	999	1	1	0	0	0	0	0	0	0	0	0	0	1	0	Not applicable	bpl	No water treatment	Own production	1	Within an hour	6	1	1	15	2	Yes from card	No	No	1	2	Same as usual	1	1	2	0	999	999
1	1	0			81	81	0	0	No		12	Can read easily	1	1	1	1	1	1	1	1	1	1	1	0	1	1	Not applicable	bpl	Boiling	Own production	1	Within an hour	6	1	1	20	2	Yes from card	No	Yes from card	3	2	Less than usual	2	2	2	0	999	999
1	1	0			0	0	65	65	Yes	3	-8	999	2	1	0	0	0	0	0	0	0	0	0	0	1	0	Yes	bpl	No water treatment	Purchased from regular shop	1	Within an hour	6	1	1	5	0	No	No	No	3	3	More than usual	2	2	3	1	3	More than usual
1	1	0			0	0	80.59999999999999	80.59999999999999	No		5	Can read with difficulty	1	1	0	0	0	1	0	0	0	1	1	0	1	0	No	bpl	No water treatment	Own production	1	Within 3 days	6	1	1	12	4	No	No	No	2	2	Same as usual	2	2	2	0	999	999
1	1	0			76	76	0	0	Yes	5	9	Can read with difficulty	1	1	1	1	1	1	1	0	0	1	1	0	1	0	Not applicable	bpl	Filter with cloth	Purchased from ration shop	1	Within an hour	7	1	1	5	5	Yes from recall	Yes from recall	-9	3	2	Same as usual	3	1	2	0	999	999
1	1	0			0	0	66	66	Yes	5	-8	999	1	1	0	0	0	0	1	0	0	1	1	0	1	0	No	bpl	Boiling	Own production	1	After 1 hour	6	1	1	3	4	Yes from card	Yes from card	Yes from card	3	2	Less than usual	1	2	3	0	999	999
1	1	0			72	72	0	0	Yes	1	-8	999	1	1	1	0	0	1	1	0	0	1	1	1	1	0	Not applicable	aay	No water treatment	Own production	1	After 1 hour	7	1	1	10	5	Yes from card	Yes from card	Yes from card	2	3	More than usual	2	2	3	1	2	Same as usual
1	1	0			66.5	66.5	0	0	No		-8	999	1	1	0	0	0	0	0	0	0	0	0	0	0	0	Not applicable	No ration card	Boiling	Purchased from regular shop	1	Within an hour	6	1	1	10	1	Yes from card	Yes from card	Yes from card	2	2	Same as usual	2	2	2	0	999	999
1	1	0			70.7	70.7	0	0	Yes	2	2	Cannot read	1	1	0	0	0	1	0	0	0	0	1	0	1	0	No	bpl	No water treatment	Purchased from ration shop	1	After 1 hour	7	1	1	6	3	Yes from card	No	No	2	2	Same as usual	1	1	2	0	999	999
1	1	0			0	0	80	80	Yes	1	-8	999	1	1	1	0	0	1	0	0	0	1	1	0	1	0	No	No ration card	No water treatment	Purchased from regular shop	1	After 1 hour	5	2	999	999	1	Yes from card	Yes from recall	Yes from recall	3	2	Less than usual	1	2	3	0	999	999
1	1	0			77.7	77.7	0	0	No		-8	999	1	1	0	0	0	0	0	0	0	0	1	0	0	0	Yes	bpl	Chlorine	Purchased from regular shop	1	Within an hour	6	2	999	999	2	Yes from card	No	No	3	3	More than usual	3	1	2	0	999	999
1	1	0			81.2	81.2	0	0	Yes	5	9	Can read easily	1	1	1	1	1	0	0	0	0	1	1	1	1	0	Yes	apl	No water treatment	Own production	1	Within an hour	6	1	1	15	0	Yes from recall	Yes from recall	Yes from recall	3	1	Less than usual	2	2	2	0	999	999
1	1	0			0	0	67	67	Yes	2	-8	999	1	1	0	0	0	0	0	0	0	1	0	0	0	0	Yes	bpl	No water treatment	Own production	1	Within an hour	6	1	1	20	0	Yes from recall	Yes from recall	Yes from recall	2	2	Same as usual	2	2	2	0	999	999
1	1	0			74.09999999999999	74.09999999999999	0	0	No		-8	999	1	1	0	0	0	0	0	0	0	0	1	0	1	0	No	apl	No water treatment	Own production	1	Within an hour	6	1	1	4	5	Yes from recall	Yes from recall	Yes from recall	2	2	Same as usual	1	1	2	0	999	999
1	1	0			0	0	73	73	No		-8	999	1	1	0	0	0	0	0	0	0	0	0	0	0	0	No	No ration card	No water treatment	Own production	1	Within an hour	6	1	1	6	5	Yes from recall	No	Yes from recall	2	1	Same as usual	2	1	2	0	999	999
1	1	0			75	75	0	0	Yes	1	-8	999	1	1	1	1	0	1	1	0	1	1	1	0	1	0	No	No ration card	No water treatment	Purchased from ration shop	-9	Within an hour	1	2	999	999	6	Yes from recall	Yes from recall	Yes from recall	1	1	Same as usual	1	2	2	0	999	999
1	1	0			0	0	67	66.5	Yes	2	-8	999	1	1	0	0	0	0	0	0	0	0	0	1	1	0	No	apl	Chlorine	Purchased from ration shop	1	Don't know	7	1	1	4	4	Yes from recall	Yes from recall	No	3	2	Same as usual	2	2	2	0	999	999
1	1	0			75.5	75.5	0	0	No		-8	999	1	1	1	1	0	1	0	0	0	1	1	0	1	0	Yes	bpl	No water treatment	Own production	2	Within an hour	6	1	1	4	0	No	No	No	1	2	Same as usual	2	2	2	0	999	999
1	1	0			0	0	68	68	Yes	2	-8	999	1	1	1	0	0	0	0	0	0	1	0	0	1	0	Yes	bpl	No water treatment	Own production	1	Within an hour	0	1	1	15	0	No	Yes from recall	Yes from recall	3	1	Less than usual	3	2	2	0	999	999
1	1	0			61	61.1	0	0	Yes	3	2	Can read with difficulty	1	1	1	0	0	1	0	0	1	1	0	0	1	0	No	bpl	Boiling	Own production	1	After 1 hour	0	1	1	4	0	Yes from card	Yes from recall	Yes from card	3	2	Same as usual	2	1	2	0	999	999
1	1	0			0	0	87	87	No		-8	999	1	1	0	0	0	1	0	0	0	0	0	0	0	0	Yes	bpl	No water treatment	Purchased from regular shop	1	Within 3 days	12	1	1	7	5	Yes from recall	No	Yes from recall	1	1	Same as usual	1	1	2	0	999	999
1	1	0			77.5	77.5	0	0	Yes	5	10	Can read easily	1	1	1	0	0	1	1	0	0	1	1	0	1	0	No	bpl	No water treatment	Own production	1	Within an hour	6	1	1	10	0	Yes from recall	Yes from recall	Yes from recall	3	2	Less than usual	2	2	2	0	999	999
1	1	0			77.5	77.5	0	0	Yes	1	7	Can read easily	1	1	1	1	1	1	1	1	0	1	1	1	1	0	No	No ration card	No water treatment	Own production	1	Don't know	7	1	1	9	6	Yes from recall	Yes from recall	Yes from recall	3	2	Same as usual	3	2	2	0	999	999
1	1	0			71.5	71.5	0	0	Yes	15	-8	999	2	1	0	0	0	0	0	0	0	0	1	0	1	0	Not applicable	aay	No water treatment	Own production	2	After 1 hour	6	1	1	9	0	Yes from recall	Yes from recall	Yes from recall	2	3	More than usual	2	2	3	0	999	999
1	1	0			79	79	0	0	Yes	1	-8	999	1	1	0	0	0	1	1	0	0	1	1	0	0	0	No	bpl	Boiling	Own production	2	After 1 hour	6	2	999	999	1	Yes from card	Yes from recall	Yes from recall	2	2	More than usual	2	1	2	0	999	999
1	1	0			0	0	86.8	86.8	No		6	Can read easily	1	1	0	0	0	0	0	1	0	0	1	0	1	0	Yes	No ration card	No water treatment	Purchased from regular shop	1	After 1 hour	6	1	1	3	3	Yes from recall	Yes from recall	Yes from recall	2	1	Less than usual	1	1	1	0	999	999
1	1	0			76.5	76.5	0	0	Yes	1	-8	999	1	1	1	0	0	1	0	0	0	1	1	0	1	0	Not applicable	bpl	No water treatment	Purchased from ration shop	1	Don't know	7	1	1	2	0	Yes from recall	Yes from recall	Yes from recall	2	2	More than usual	2	3	2	1	3	Same as usual
1	1	0			81.40000000000001	81.40000000000001	0	0	No		8	Can read easily	2	1	0	0	0	0	0	0	0	0	0	0	1	0	Not applicable	aay	No water treatment	Purchased from regular shop	2	Within an hour	6	2	999	999	0	No	No	No	1	1	Less than usual	1	1	1	0	999	999
1	1	0			0	0	74.5	74.5	Yes	3	-8	999	1	1	0	0	0	0	0	0	0	0	0	0	1	0	Yes	No ration card	No water treatment	Own production	1	After 1 hour	5	1	1	0	4	Yes from recall	No	No	2	2	Same as usual	2	2	2	0	999	999
1	1	0			0	0	84.5	84.5	No		-8	999	1	1	0	0	0	0	0	0	0	0	0	0	1	0	Not applicable	bpl	No water treatment	Own production	1	Within an hour	6	1	1	5	6	Yes from card	No	Yes from card	3	1	Less than usual	1	1	1	1	1	Less than usual
1	1	0			62	62	0	0	Yes	3	-8	999	1	1	0	0	0	1	0	0	0	0	0	0	1	0	No	bpl	No water treatment	Own production	1	Within an hour	0	1	1	20	0	Yes from recall	Yes from recall	Yes from recall	1	2	More than usual	1	1	3	0	999	999
1	1	0			80	81	0	0	No		8	Can read easily	1	1	0	0	0	0	0	0	0	0	0	0	1	0	No	bpl	No water treatment	Purchased from regular shop	1	After 1 hour	6	1	1	10	6	Yes from card	No	Yes from card	1	1	Less than usual	1	1	1	1	1	Less than usual
1	1	0			62.5	62.5	0	0	Yes	2	5	Can read easily	1	1	1	1	1	1	1	0	1	1	1	1	1	0	Not applicable	bpl	No water treatment	Own production	1	After 1 hour	6	1	1	6	4	No	No	No	3	3	Same as usual	3	3	3	1	2	More than usual
1	1	0			0	0	81.5	81.5	No		3	Can read with difficulty	1	1	0	0	0	0	0	0	0	1	0	0	1	0	No	bpl	No water treatment	Purchased from ration shop	1	Don't know	7	1	1	2	5	Yes from recall	Yes from recall	Yes from recall	1	2	More than usual	2	2	2	0	999	999
1	1	0			0	0	73	73	Yes	2	-8	999	1	1	1	1	0	1	1	0	0	1	1	0	1	0	No	No ration card	Chlorine	Own production	1	After 1 hour	6	1	1	4	4	Yes from card	Yes from card	Yes from card	3	3	More than usual	3	3	2	0	999	999
1	1	0			0	0	81.5	81.5	No		-8	999	1	1	0	0	0	0	0	0	0	0	0	0	0	0	Not applicable	No ration card	No water treatment	Purchased from regular shop	1	Within an hour	6	1	1	5	5	Yes from card	Yes from card	Yes from card	2	1	Same as usual	1	1	2	0	999	999
1	1	0			68	68	0	0	No		5	Can read with difficulty	1	1	1	0	0	1	1	0	1	0	1	0	1	0	No	bpl	No water treatment	Own production	1	After 1 hour	6	1	1	6	5	Yes from card	No	Yes from card	2	2	Same as usual	1	1	1	0	999	999
1	1	0			66	66	0	0	No		-8	999	2	0	0	0	0	0	0	0	0	0	0	0	1	0	No	bpl	No water treatment	Purchased from regular shop	1	Within an hour	6	1	1	6	5	No	No	Yes from card	2	1	Same as usual	2	2	2	1	2	Less than usual
1	1	0			62.5	62.5	0	0	No		-8	999	1	1	0	0	0	0	0	0	0	0	0	0	1	0	Not applicable	No ration card	No water treatment	Purchased from regular shop	1	After 1 hour	0	1	1	12	0	No	No	No	3	2	Same as usual	2	2	2	0	999	999
1	1	0			0	0	86.2	86.2	Yes	4	-8	999	1	0	0	0	0	1	0	0	0	0	0	0	0	0	No	No ration card	No water treatment	Own production	1	Within an hour	7	2	999	999	2	Yes from recall	Yes from recall	Yes from recall	1	1	More than usual	1	1	3	0	999	999
1	1	0			69.3	69.40000000000001	0	0	No		-8	999	1	0	0	0	0	0	0	0	0	1	0	0	1	0	Not applicable	bpl	No water treatment	Own production	1	Within an hour	7	1	1	16	0	Yes from recall	Yes from recall	Yes from recall	1	2	Same as usual	2	2	2	0	999	999
1	1	0			56	56	0	0	Yes	1	-8	999	1	1	0	0	0	0	0	0	0	0	0	0	1	0	Yes	apl	Boiling	Purchased from regular shop	1	Within 3 days	0	1	1	7	0	No	No	No	1	1	More than usual	2	1	3	0	999	999
1	1	0			0	0	82	82	No		-8	999	1	1	0	0	0	1	0	0	0	0	0	0	1	0	No	bpl	No water treatment	Purchased from regular shop	1	After 1 hour	6	1	1	10	6	No	No	No	3	1	Less than usual	1	1	1	1	1	Less than usual
1	1	0			0	0	89	89	No		10	Can read easily	1	1	1	0	0	0	0	1	0	1	1	1	1	0	No	bpl	No water treatment	Purchased from ration shop	1	Don't know	7	1	1	0	0	Yes from recall	Yes from recall	Yes from recall	3	2	Same as usual	3	2	3	0	999	999
1	1	0			0	0	88.09999999999999	88.09999999999999	Yes	3	15	Can read easily	1	1	1	0	1	0	0	0	0	1	1	0	1	1	Yes	apl	Boiling	Own production	1	Within an hour	8	1	1	20	0	Yes from card	No	No	3	1	Same as usual	3	1	1	0	999	999
1	1	0			0	0	84	84	Yes	2	-8	999	1	1	1	1	0	1	1	0	0	1	0	0	1	0	Yes	No ration card	No water treatment	Own production	1	After 1 hour	7	1	1	6	5	No	No	No	3	3	Same as usual	2	2	2	1	1	Same as usual
1	1	0			86	86	0	0	Yes	4	8	Can read easily	1	1	1	0	0	1	0	0	0	1	1	0	1	0	Not applicable	bpl	No water treatment	Own production	1	After 1 hour	6	1	1	12	2	Yes from recall	Yes from recall	Yes from recall	3	1	Less than usual	2	1	3	0	999	999
1	1	0			0	0	81.09999999999999	81.09999999999999	No		3	Can read with difficulty	1	1	1	0	0	1	0	0	0	1	0	0	0	0	Yes	bpl	No water treatment	Own production	1	After 1 hour	12	1	1	7	3	No	No	No	3	1	Same as usual	2	2	2	0	999	999
1	1	0			65	65	0	0	Yes	2	2	Can read with difficulty	1	1	1	0	1	0	0	0	0	0	1	0	1	0	Yes	No ration card	No water treatment	Own production	1	After 1 hour	0	1	1	20	0	No	No	No	3	3	More than usual	3	1	3	0	999	999
1	1	0			0	0	88	88	Yes	2	-8	999	1	1	1	0	0	0	0	0	0	0	1	0	1	0	Yes	bpl	No water treatment	Own production	1	Within an hour	6	2	999	999	2	Yes from card	No	No	1	2	Same as usual	1	1	2	0	999	999
1	1	0			0	0	71.5	71.5	No		-8	999	1	1	1	0	0	1	1	0	0	0	1	0	1	0	No	bpl	No water treatment	Own production	2	Within an hour	6	1	1	8	8	Yes from card	Yes from card	Yes from card	2	2	Same as usual	1	1	1	0	999	999
1	1	0			82.59999999999999	82.59999999999999	0	0	No		-8	999	1	1	1	1	1	1	1	0	1	1	1	0	1	0	Not applicable	bpl	No water treatment	Own production	1	Within 3 days	6	1	1	6	5	Yes from card	No	Yes from card	2	2	Same as usual	1	1	1	0	999	999
1	1	0			62.2	62.1	0	0	No		4	Can read with difficulty	1	0	1	1	0	1	1	0	0	1	0	0	1	0	No	bpl	Boiling	Own production	1	After 1 hour	6	1	1	5	0	Yes from card	Yes from recall	Yes from card	3	2	Same as usual	2	1	2	0	999	999
1	1	0			73.09999999999999	73.09999999999999	0	0	Yes	2	3	Can read with difficulty	1	1	1	0	0	1	0	0	1	1	0	0	1	1	No	bpl	Boiling	Own production	2	After 1 hour	6	1	2	999	2	Yes from card	Yes from card	Yes from card	3	2	Same as usual	3	2	2	1	3	More than usual
1	1	0			0	0	85	85	Yes	2	3	Can read with difficulty	1	1	1	1	0	1	1	1	0	1	1	0	1	0	Not applicable	No ration card	No water treatment	Own production	1	After 1 hour	6	1	1	5	6	Yes from card	Yes from card	No	3	3	More than usual	3	3	3	0	999	999
1	1	0			70	70	0	0	No		-8	999	2	0	0	0	0	0	0	0	0	0	0	0	0	0	Not applicable	bpl	No water treatment	Purchased from regular shop	1	Within an hour	8	1	1	10	6	Yes from card	No	Yes from card	2	1	Less than usual	1	1	1	0	999	999
1	1	0			65	65	0	0	Yes	2	-8	999	1	1	1	0	1	1	1	0	0	1	1	0	1	0	Yes	bpl	No water treatment	Purchased from regular shop	1	After 1 hour	6	1	1	4	5	No	No	No	3	3	More than usual	3	3	3	1	1	Same as usual
1	1	0			62	62	0	0	Yes	4	9	Can read easily	1	1	1	1	1	1	1	0	0	1	1	1	1	0	Yes	bpl	Chlorine	Purchased from regular shop	1	Within an hour	0	2	999	999	2	Yes from card	Yes from recall	Yes from recall	1	1	Same as usual	1	2	2	1	3	Same as usual
1	1	0			0	0	85.2	85.2	Yes	4	6	Can read easily	1	1	1	1	0	1	0	0	1	1	0	0	1	0	No	bpl	Boiling	Own production	1	After 1 hour	6	1	1	4	4	Yes from card	Yes from recall	Yes from card	3	3	Same as usual	3	3	2	0	999	999
1	1	0			79	79	0	0	No		8	Can read with difficulty	1	1	1	1	0	1	1	0	0	0	1	0	0	1	Not applicable	bpl	Chlorine	Purchased from regular shop	1	Within an hour	0	1	1	2	5	Yes from card	No	Yes from card	2	2	Same as usual	2	2	2	1	2	Same as usual
1	1	0			0	0	77	77	No		-8	999	1	1	0	0	0	1	0	0	0	0	0	0	1	0	Yes	No ration card	No water treatment	Purchased from regular shop	1	Within an hour	6	1	1	2	6	No	No	Yes from card	3	1	Less than usual	1	1	1	0	999	999
1	1	0			79.2	79.2	0	0	Yes	7	5	Can read easily	1	1	1	1	1	1	1	0	0	1	1	0	1	1	No	bpl	Chlorine	Purchased from regular shop	2	After 1 hour	6	1	1	2	3	Yes from card	Yes from card	No	3	3	Same as usual	3	2	2	0	999	999
1	1	0			0	0	78.40000000000001	78.40000000000001	Yes	1	5	Can read with difficulty	1	1	1	0	1	0	0	0	0	0	0	0	0	0	No	bpl	No water treatment	Purchased from regular shop	1	Within an hour	7	1	1	2	2	Yes from recall	Yes from recall	Yes from recall	3	1	Less than usual	2	2	2	0	999	999
1	1	0			0	0	85.90000000000001	85.90000000000001	No		-8	999	1	1	0	0	0	0	0	0	0	0	1	0	1	0	No	aay	Chlorine	Own production	1	After 1 hour	6	2	999	999	0	Yes from card	No	No	1	2	Less than usual	1	2	2	0	999	999
1	1	0			68.40000000000001	68.40000000000001	0	0	Yes	3	-8	999	2	1	0	0	0	1	0	0	0	0	0	0	1	0	Yes	bpl	No water treatment	Own production	1	Within an hour	6	1	1	8	0	No	Yes from recall	Yes from recall	2	2	More than usual	2	3	2	1	2	Same as usual
1	1	0			70	70	0	0	No		6	Can read with difficulty	1	1	1	1	1	1	1	0	1	1	1	0	1	1	Not applicable	No ration card	No water treatment	Own production	1	After 1 hour	6	1	1	1	6	Yes from card	No	Yes from card	3	3	More than usual	1	1	1	0	999	999
1	1	0			72.5	72.5	0	0	No		8	Cannot read	1	1	0	0	0	1	0	0	0	1	1	0	0	0	No	No ration card	Chlorine	Purchased from regular shop	2	Within an hour	1	1	2	999	2	Yes from card	Yes from recall	Yes from recall	3	3	Less than usual	1	1	1	0	999	999
1	1	0			71	71	0	0	No		3	Cannot read	1	0	0	0	0	1	1	0	0	0	1	0	1	0	Not applicable	No ration card	No water treatment	Purchased from regular shop	1	Within an hour	6	1	1	12	1	Yes from card	No	Yes from card	2	2	Same as usual	3	2	1	1	1	Less than usual
1	1	0			66	66	0	0	Yes	6	5	Can read easily	1	0	1	1	0	1	0	0	0	1	0	0	1	0	No	bpl	Boiling	Own production	1	After 1 hour	6	1	1	4	0	Yes from card	Yes from recall	Yes from card	3	2	Same as usual	1	1	2	0	999	999
1	1	0			0	0	85.2	85.2	Yes	4	-8	999	1	1	0	0	0	1	0	0	0	1	1	0	1	0	No	bpl	No water treatment	Own production	1	Within an hour	7	1	1	10	2	Yes from recall	Yes from recall	Yes from recall	1	1	Same as usual	1	1	3	0	999	999
1	1	0			0	0	74.40000000000001	74.40000000000001	Yes	1	-8	999	1	1	0	0	0	0	0	0	0	0	1	0	1	0	Not applicable	bpl	No water treatment	Purchased from ration shop	1	Within 3 days	0	2	999	999	3	Yes from card	No	Yes from card	2	2	Same as usual	2	2	2	0	999	999
1	1	0			70.5	70.5	0	0	No		8	Can read with difficulty	1	1	1	0	0	1	1	0	1	1	1	0	1	0	No	No ration card	Chlorine	Purchased from regular shop	2	Within 3 days	0	1	1	4	2	Yes from card	Yes from card	Yes from card	3	1	Less than usual	1	1	3	0	999	999
1	1	0			62.5	62.5	0	0	Yes	4	-8	999	1	1	1	0	0	1	0	0	0	1	1	0	0	1	Yes	apl	Boiling	Own production	-9	Within 3 days	6	1	1	4	4	-9	Yes from card	Yes from card	2	2	More than usual	3	3	3	0	999	999
1	1	0			67	67	0	0	Yes	2	5	Can read with difficulty	1	1	1	0	0	1	1	0	1	1	1	1	1	0	No	bpl	No water treatment	Purchased from ration shop	1	After 1 hour	7	1	1	7	5	Yes from recall	Yes from recall	No	2	3	Same as usual	2	2	2	0	999	999
1	1	0			87.59999999999999	87.59999999999999	0	0	Yes	10	5	Can read easily	1	0	1	1	0	1	0	0	0	1	0	0	1	0	No	bpl	Boiling	Own production	1	After 1 hour	6	1	1	6	2	Yes from card	Yes from card	Yes from card	3	2	Same as usual	2	1	2	0	999	999
1	1	0			0	0	72	72	No		-8	999	1	1	0	0	0	0	0	0	0	0	0	0	1	0	No	bpl	No water treatment	Purchased from regular shop	1	Within 3 days	6	1	1	2	6	Yes from recall	Yes from recall	No	2	2	Same as usual	2	2	2	0	999	999
1	1	0			67	67	0	0	No		-8	999	2	0	0	0	0	0	0	0	0	0	0	0	1	0	Not applicable	No ration card	No water treatment	Purchased from regular shop	1	After 1 hour	2	1	1	10	5	No	No	No	2	1	Less than usual	1	1	1	1	1	Less than usual
1	1	0			72.5	72.59999999999999	0	0	Yes	1	-8	999	1	1	1	0	0	1	1	0	0	1	1	0	1	0	No	No ration card	No water treatment	Purchased from regular shop	1	After 1 hour	7	1	1	2	5	Yes from card	No	Yes from card	2	2	More than usual	2	2	2	1	2	Same as usual
1	1	0			0	0	65	65	Yes	1	3	Cannot read	2	1	0	0	0	1	0	0	0	0	0	0	0	0	Not applicable	No ration card	No water treatment	Purchased from regular shop	1	After 1 hour	6	1	1	7	5	No	No	No	1	2	More than usual	3	3	3	0	999	999
1	1	0			0	0	77.40000000000001	77.40000000000001	Yes	3	-8	999	2	0	0	0	0	0	0	0	0	0	0	0	0	0	Yes	aay	No water treatment	Own production	1	Within an hour	6	1	1	6	0	No	Yes from recall	No	2	1	More than usual	1	3	3	1	2	Same as usual
1	1	0			77.5	77.7	0	0	Yes	1	-8	999	1	1	1	1	1	1	1	0	0	1	1	0	1	0	Not applicable	bpl	No water treatment	Purchased from ration shop	1	After 1 hour	6	1	1	9	5	Yes from card	No	Yes from card	3	3	More than usual	3	3	3	0	999	999
1	1	0			69.5	69.5	0	0	No		-8	999	1	1	0	0	0	0	0	0	0	0	1	0	1	0	Not applicable	bpl	No water treatment	Purchased from regular shop	1	Within 3 days	6	1	1	5	6	Yes from card	No	Yes from card	3	1	Less than usual	1	1	1	0	999	999
1	1	0			68	68	0	0	Yes	1	12	Can read with difficulty	1	1	1	0	0	0	0	1	0	1	1	0	1	0	Yes	bpl	No water treatment	Purchased from ration shop	-9	Don't know	7	1	1	15	2	Yes from card	Yes from card	Yes from card	3	1	Less than usual	1	1	1	0	999	999
1	1	0			67	67	0	0	Yes	1	-8	999	1	1	1	1	0	1	0	0	1	1	1	0	1	0	Not applicable	No ration card	Chlorine	Own production	1	Within an hour	7	1	1	12	2	Yes from recall	No	Yes from recall	1	1	Same as usual	1	1	2	0	999	999
1	1	0			58	58	0	0	Yes	3	-8	999	1	1	0	0	0	1	0	0	0	0	0	0	1	0	Yes	bpl	No water treatment	Own production	1	Within an hour	0	1	1	22	0	Yes from recall	Yes from recall	Yes from recall	1	3	More than usual	1	1	3	0	999	999
1	1	0			71	72	0	0	No		-8	999	1	1	0	0	0	0	0	0	0	0	0	0	0	0	Not applicable	No ration card	No water treatment	Purchased from regular shop	1	Within 3 days	6	1	1	5	6	Yes from recall	No	Yes from recall	1	1	Less than usual	1	1	1	1	1	More than usual
1	1	0			0	0	81	81	Yes	1	-8	999	1	0	0	0	0	0	0	0	0	0	0	0	1	0	Yes	bpl	No water treatment	Own production	1	After 1 hour	6	1	1	10	2	Yes from recall	Yes from recall	Yes from recall	2	3	Same as usual	1	1	1	1	2	Same as usual
1	1	0			66	66	0	0	No		-8	999	1	0	0	0	0	0	0	0	0	0	1	0	1	0	Not applicable	No ration card	No water treatment	Purchased from regular shop	1	After 1 hour	6	1	1	10	6	No	No	Yes from card	1	2	Less than usual	1	1	1	1	1	Less than usual
1	1	0			60.9	60.9	0	0	Yes	3	5	Can read easily	1	1	1	1	0	1	0	0	1	1	0	0	1	1	No	bpl	Boiling	Own production	2	After 1 hour	6	2	999	999	5	Yes from card	Yes from card	Yes from card	3	3	Same as usual	3	2	3	0	999	999
1	1	0			70	70	0	0	Yes	1	5	Cannot read	1	1	0	0	0	1	1	0	0	1	1	0	0	0	No	No ration card	No water treatment	Purchased from regular shop	1	Within an hour	7	2	999	999	2	Yes from card	Yes from recall	Yes from recall	1	3	More than usual	1	1	3	0	999	999
1	1	0			60.1	60.1	0	0	No		-8	999	2	1	1	1	0	0	0	0	0	1	1	0	1	0	Yes	bpl	No water treatment	Purchased from regular shop	1	Within an hour	6	1	1	6	0	No	Yes from recall	Yes from recall	2	2	More than usual	2	2	3	0	999	999
1	1	0			0	0	79	79	Yes	2	-8	999	1	1	1	1	0	1	1	1	1	1	1	0	1	0	Yes	No ration card	No water treatment	Own production	1	After 1 hour	2	1	1	6	5	No	No	No	3	3	More than usual	3	3	3	0	999	999
1	1	0			0	0	90.2	90.2	Yes	3	7	Can read easily	2	0	1	1	0	1	1	0	0	1	0	0	1	0	No	bpl	Boiling	Own production	1	After 1 hour	6	1	1	3	2	Yes from card	Yes from recall	Yes from card	3	2	Same as usual	2	1	1	0	999	999
1	1	0			68	68	0	0	Yes	3	-8	999	1	0	0	0	0	0	0	0	0	0	0	0	1	0	Yes	bpl	No water treatment	Own production	1	Within an hour	6	1	1	15	2	Yes from card	No	Yes from card	1	1	Same as usual	1	1	3	1	1	More than usual
1	1	0			0	0	87.2	87.2	Yes	4	7	Can read easily	1	1	1	0	0	1	0	0	1	1	1	0	1	0	Not applicable	bpl	Boiling	Own production	2	After 1 hour	6	1	1	4	2	Yes from card	Yes from card	Yes from recall	3	3	Same as usual	3	3	2	0	999	999
1	1	0			68.5	68.5	0	0	Yes	2	10	Can read easily	1	1	1	1	0	1	1	0	1	1	1	0	1	1	No	No ration card	No water treatment	Purchased from regular shop	1	Within an hour	6	1	1	21	2	No	No	No	3	2	More than usual	3	2	3	1	1	Not fed at all
1	1	0			71	71	0	0	Yes	1	10	Can read easily	1	1	0	0	0	0	0	0	0	0	1	0	1	0	Yes	No ration card	Chlorine	Purchased from regular shop	1	Within an hour	4	1	1	6	4	Yes from card	No	Yes from card	2	2	Same as usual	3	2	2	0	999	999
1	1	0			82	82	0	0	Yes	4	8	Can read easily	1	1	1	0	0	0	0	0	0	1	1	0	1	0	Yes	No ration card	No water treatment	Own production	1	Within an hour	0	1	1	10	0	Yes from card	Yes from recall	Yes from recall	3	1	Same as usual	1	1	1	1	2	Less than usual
1	1	0			78.09999999999999	78.09999999999999	0	0	No		-8	999	1	1	0	0	0	0	0	0	0	0	1	0	1	0	Yes	bpl	Chlorine	Own production	1	After 1 hour	5	1	1	10	4	Yes from card	No	Yes from card	1	2	Same as usual	1	2	2	0	999	999
1	1	0			0	0	85.59999999999999	85.59999999999999	Yes	4	-8	999	2	1	0	0	0	1	0	0	0	0	0	0	1	0	Yes	bpl	No water treatment	Purchased from regular shop	999	999	999		999	999	0	No	Yes from recall	Yes from recall	2	2	More than usual	2	2	3	0	999	999
1	1	0			81	81	0	0	No		-8	999	1	1	0	0	0	0	0	0	0	0	0	0	0	0	Not applicable	No ration card	No water treatment	Purchased from regular shop	1	After 1 hour	6	1	1	10	6	No	No	Yes from card	3	1	Less than usual	1	1	1	1	2	Same as usual
1	1	0			55.5	55.5	0	0	Yes	1	-8	999	1	1	0	0	0	0	0	0	0	0	0	0	1	0	Yes	aay	No water treatment	Purchased from regular shop	1	After 1 hour	0	1	1	16	0	No	No	No	2	2	Same as usual	2	2	2	0	999	999
1	1	0			0	0	88	88	Yes	2	10	Can read easily	1	1	0	1	0	1	0	1	0	0	1	0	1	0	Yes	aay	No water treatment	Own production	-9	Don't know	0	1	1	6	7	Yes from card	Yes from card	Yes from card	2	2	Same as usual	2	2	2	0	999	999
1	1	0			73.59999999999999	73.40000000000001	0	0	Yes	2	-8	999	1	1	1	0	0	1	1	0	0	1	1	0	1	0	Not applicable	aay	No water treatment	Own production	1	After 1 hour	6	1	1	10	0	Yes from card	No	No	3	3	More than usual	2	2	2	0	999	999
1	1	0			74.09999999999999	74.09999999999999	0	0	Yes	5	10	Can read easily	1	1	1	0	0	1	0	0	1	1	1	0	1	0	No	bpl	Boiling	Own production	1	After 1 hour	6	1	1	3	0	Yes from card	Yes from recall	Yes from card	3	2	Same as usual	2	1	2	0	999	999
1	1	0			0	0	83.3	83.3	Yes	4	8	Can read easily	1	1	1	0	0	1	0	0	1	1	1	0	1	0	No	No ration card	Boiling	Own production	1	After 1 hour	6	1	1	5	5	Yes from card	Yes from recall	Yes from card	3	2	Same as usual	2	1	2	1	3	More than usual
1	1	0			63	63	0	0	Yes	1	7	Can read with difficulty	1	0	0	0	0	0	0	1	0	0	0	0	0	0	Yes	bpl	No water treatment	Own production	1	Within an hour	6	1	1	20	0	Yes from recall	No	No	1	2	Same as usual	1	3	2	0	999	999
1	1	0			0	0	80	80	Yes	1	-8	999	1	1	0	0	0	1	0	0	0	0	1	0	1	0	No	bpl	No water treatment	Own production	1	Within an hour	6	1	1	0	2	Yes from recall	No	No	1	2	Less than usual	1	1	1	0	999	999
1	1	0			84	84	0	0	Yes	2	-8	999	1	1	0	0	0	0	0	0	0	0	0	0	0	0	Yes	bpl	No water treatment	Purchased from ration shop	1	After 1 hour	7	2	999	999	3	Yes from recall	No	Yes from recall	2	2	Same as usual	2	2	2	0	999	999
1	1	0			67	67	0	0	No		-8	999	1	1	0	0	0	0	0	0	0	0	0	0	1	0	Not applicable	No ration card	No water treatment	Own production	1	Within an hour	6	1	1	10	10	Yes from card	No	Yes from card	1	1	Same as usual	2	1	2	0	999	999
1	1	0			0	0	85	85	Yes	2	-8	999	1	1	1	0	0	1	0	0	0	1	1	1	1	0	No	No ration card	No water treatment	Own production	1	Don't know	7	1	1	10	5	Yes from recall	Yes from recall	-9	3	2	Same as usual	2	2	1	0	999	999
1	1	0			68	68	0	0	No		9	Can read easily	1	1	1	1	1	1	1	0	1	1	1	1	1	0	No	bpl	No water treatment	Purchased from ration shop	1	Don't know	6	1	1	10	5	Yes from recall	Yes from recall	Yes from recall	2	3	Less than usual	1	2	2	0	999	999
1	1	0			0	0	83	83	No		10	Can read easily	1	1	1	0	0	1	1	0	1	1	1	0	1	0	Yes	bpl	No water treatment	Purchased from regular shop	1	Within an hour	6	1	1	8	6	Yes from card	No	Yes from card	2	2	Same as usual	1	1	1	0	999	999
1	1	0			65	65	0	0	No		10	Can read easily	2	0	0	0	0	0	0	0	0	0	0	0	0	0	No	No ration card	Boiling	Purchased from regular shop	1	Within an hour	6	1	1	10	6	No	No	Yes from card	3	1	Less than usual	1	2	2	0	999	999
1	1	0			71	71	0	0	Yes	3	5	Can read with difficulty	1	1	0	0	0	1	0	0	0	0	0	0	1	0	Yes	No ration card	No water treatment	Own production	1	Within an hour	7	1	1	23	0	Yes from recall	Yes from recall	Yes from recall	1	1	Less than usual	3	1	1	1	1	Less than usual
1	1	0			77	77	0	0	No		-8	999	2	0	0	0	0	0	0	0	0	0	0	0	0	0	No	No ration card	No water treatment	Purchased from regular shop	1	Within 3 days	8	1	1	10	7	No	No	No	1	1	Less than usual	1	1	1	1	1	Less than usual
1	1	0			0	0	79.8	79.8	Yes	1	-8	999	2	0	0	0	0	1	0	1	0	0	0	0	0	0	Yes	bpl	No water treatment	Purchased from ration shop	2	After 3 days	7	2	999	999	2	Yes from card	No	Yes from recall	1	1	Less than usual	1	1	1	0	999	999
1	1	0			80.09999999999999	80.09999999999999	0	0	No		2	Can read with difficulty	1	1	1	1	0	1	0	0	1	1	1	0	1	0	Not applicable	bpl	Boiling	Own production	-9	After 1 hour	6	1	1	4	2	Yes from card	Yes from card	Yes from card	3	2	Same as usual	1	1	2	0	999	999
1	1	0			0	0	85.5	85.40000000000001	Yes	3	-8	999	1	1	1	1	0	1	1	0	0	1	1	0	1	0	Not applicable	bpl	No water treatment	Own production	1	After 1 hour	7	1	1	12	5	Yes from card	No	Yes from card	3	3	More than usual	3	3	3	0	999	999
1	1	0			73	73	0	0	No		7	Can read easily	1	1	1	0	0	1	0	0	0	0	0	0	0	0	Yes	bpl	No water treatment	Own production	1	Within an hour	6	1	1	0	2	Yes from recall	Yes from recall	Yes from recall	1	1	Same as usual	1	2	2	1	1	Not fed at all
1	1	0			74.7	74.7	0	0	No		10	Can read easily	1	1	1	1	0	1	1	1	0	1	1	0	1	0	Not applicable	bpl	Chlorine	Own production	1	After 1 hour	6	1	1	10	6	Yes from card	No	Yes from card	1	1	Less than usual	1	1	1	1	1	Same as usual
1	1	0			0	0	85	85	Yes	1	-8	999	1	1	0	0	0	0	0	0	0	0	0	0	0	0	Yes	bpl	No water treatment	Purchased from regular shop	999	999	999		999	999	5	Yes from card	No	Yes from card	1	1	Less than usual	1	1	1	1	1	Less than usual
1	1	0			0	0	77.5	77.5	Yes	1	-8	999	1	1	0	0	0	1	0	0	0	1	1	0	0	0	Not applicable	aay	Chlorine	Purchased from regular shop	1	After 1 hour	5	1	1	12	2	Yes from card	No	Yes from card	1	1	Same as usual	1	1	2	0	999	999
1	1	0			0	0	84.40000000000001	84.40000000000001	Yes	4	12	Can read easily	1	1	1	0	0	1	1	0	0	1	0	0	1	0	No	bpl	Boiling	Own production	1	Within an hour	6	1	1	5	4	Yes from card	Yes from recall	Yes from card	3	2	Same as usual	2	1	1	0	999	999
1	1	0			63.3	63.3	0	0	Yes	7	9	Can read easily	1	0	1	1	0	1	0	0	0	1	1	0	1	0	No	bpl	Boiling	Own production	1	After 1 hour	6	1	1	4	0	Yes from card	Yes from recall	Yes from card	3	2	Same as usual	1	1	1	0	999	999
1	1	0			66.5	66.5	0	0	Yes	2	4	Can read easily	1	1	1	1	0	1	0	0	0	1	0	0	1	1	No	bpl	Boiling	Own production	2	After 1 hour	6	1	1	5	2	Yes from card	Yes from card	Yes from card	3	2	Same as usual	1	1	2	0	999	999
1	1	0			0	0	82.8	82.8	Yes	1	5	Can read with difficulty	1	1	1	0	0	1	1	1	1	1	1	0	1	0	No	No ration card	No water treatment	Own production	1	Within an hour	7	2	999	999	12	Yes from recall	No	No	2	2	Same as usual	2	2	2	0	999	999
1	1	0			68.5	68.5	0	0	Yes	2	9	Can read easily	1	1	1	1	1	1	1	0	1	1	1	0	1	1	No	bpl	No water treatment	Own production	1	After 1 hour	7	1	1	5	5	Yes from card	Yes from card	No	1	3	Same as usual	2	2	2	1	3	Same as usual
1	1	0			65.3	65.3	0	0	No		12	Can read easily	1	1	1	1	1	1	1	0	1	1	1	0	1	1	Not applicable	apl	No water treatment	Own production	1	Within an hour	8	1	1	10	4	Yes from card	No	Yes from card	2	2	Same as usual	2	2	2	0	999	999
1	1	0			71	71	0	0	Yes	1	-8	999	1	1	0	0	0	0	0	0	0	1	0	0	1	0	Yes	aay	No water treatment	Own production	1	After 1 hour	0	1	1	20	0	Yes from recall	Yes from recall	Yes from recall	3	1	Less than usual	1	2	2	0	999	999
1	1	0			66	66	0	0	No		-8	999	1	1	0	0	0	0	0	0	0	1	0	0	1	0	No	bpl	No water treatment	Purchased from regular shop	1	Within an hour	6	1	1	10	6	Yes from card	Yes from card	No	1	1	Less than usual	1	1	1	1	1	Less than usual
1	1	0			0	0	87	87	No		-8	999	1	1	0	0	0	0	0	0	0	0	0	0	1	0	No	bpl	No water treatment	Purchased from regular shop	1	After 1 hour	6	2	999	999	6	Yes from card	Yes from card	Yes from card	2	1	Less than usual	1	1	1	0	999	999
1	1	0			76	76	0	0	No		-8	999	1	1	0	0	0	1	0	0	0	0	0	0	1	0	Yes	bpl	No water treatment	Own production	1	Within an hour	7	1	1	15	0	Yes from recall	No	No	1	1	Less than usual	1	1	1	0	999	999
1	1	0			0	0	71.59999999999999	71.59999999999999	No		-8	999	1	1	0	0	0	1	0	0	0	0	1	0	1	0	Yes	aay	Chlorine	Own production	999	999	999		999	999	4	No	No	No	1	2	Same as usual	1	2	2	0	999	999
1	1	0			0	0	82	82	Yes	3	2	Cannot read	1	1	0	0	0	1	0	0	0	0	0	0	1	0	Yes	aay	No water treatment	Purchased from regular shop	1	Within an hour	6	1	1	5	6	-9	-9	-9	2	2	Same as usual	2	2	2	0	999	999
1	1	0			0	0	88.2	88.2	Yes	3	4	Can read with difficulty	1	1	1	1	0	1	0	0	1	1	1	0	1	0	No	bpl	No water treatment	Purchased from regular shop	1	After 1 hour	6	1	1	2	3	Yes from card	Yes from card	Yes from card	3	2	More than usual	2	1	1	0	999	999
1	1	0			72	72	0	0	No		8	Can read with difficulty	1	1	0	0	0	0	0	0	0	0	1	0	1	0	Not applicable	No ration card	No water treatment	Purchased from regular shop	1	After 1 hour	6	1	1	10	6	Yes from card	Yes from card	No	1	1	Less than usual	1	1	1	0	999	999
1	1	0			68.5	69	0	0	Yes	2	4	Cannot read	1	1	0	0	0	0	0	0	0	0	0	0	1	0	Yes	aay	No water treatment	Purchased from regular shop	1	After 1 hour	3	1	1	8	2	Yes from recall	No	No	1	1	Same as usual	1	1	2	0	999	999
1	1	0			65	65.5	0	0	No		-8	999	1	1	0	0	0	1	0	0	0	1	0	1	1	0	No	apl	No water treatment	Own production	1	After 1 hour	3	1	1	6	0	Yes from recall	Yes from recall	No	1	2	More than usual	1	1	3	0	999	999
1	1	0			0	0	83.5	83.5	Yes	2	-8	999	1	1	0	0	0	1	0	0	0	0	0	1	1	0	Yes	bpl	No water treatment	Own production	1	After 1 hour	6	2	999	999	4	Yes from card	Yes from recall	No	2	2	More than usual	2	2	3	0	999	999
1	1	0			50	50	0	0	No		1	Cannot read	1	1	0	0	0	1	0	0	0	0	1	0	1	0	Not applicable	No ration card	No water treatment	Own production	1	After 1 hour	0	1	1	12	0	No	No	No	-8	1	Less than usual	1	1	1	0	999	999
1	1	0			0	0	79.5	80	Yes	1	-8	999	1	1	0	0	0	0	0	0	0	0	1	0	0	0	No	No ration card	No water treatment	Purchased from regular shop	1	After 1 hour	6	2	999	999	3	Yes from card	Yes from card	Yes from card	1	1	Same as usual	1	2	2	0	999	999
1	1	0			0	0	66	66	Yes	3	7	Can read easily	1	1	1	0	0	0	0	0	0	0	0	0	1	0	Not applicable	bpl	No water treatment	Own production	1	Within an hour	7	1	1	12	0	Yes from recall	Yes from recall	Yes from recall	2	-8	Same as usual	-8	1	1	0	999	999
1	1	0			0	0	85.5	85.40000000000001	Yes	2	8	Can read easily	1	1	1	1	0	1	1	1	1	1	1	0	1	0	No	No ration card	No water treatment	Own production	1	After 1 hour	7	1	1	6	5	Yes from card	No	Yes from card	3	3	More than usual	3	3	3	0	999	999
1	1	0			80.5	80.5	0	0	Yes	1	-8	999	1	1	1	0	1	1	0	0	0	1	1	0	0	0	No	No ration card	No water treatment	Own production	1	After 1 hour	7	1	1	6	5	Yes from recall	No	No	3	3	More than usual	3	3	3	0	999	999
1	1	0			0	0	83.90000000000001	83.90000000000001	Yes	2	-8	999	1	1	1	0	0	1	0	0	0	1	1	0	1	0	Yes	No ration card	No water treatment	Own production	1	Within an hour	0	1	1	2	2	Yes from recall	Yes from recall	Yes from recall	3	1	Less than usual	2	2	2	0	999	999
1	1	0			64	64	0	0	No		-8	999	1	1	1	1	1	1	1	0	1	1	1	0	1	0	Yes	aay	No water treatment	Own production	-9	Within 3 days	0	2	999	999	1	Yes from card	Yes from recall	Yes from recall	1	1	Less than usual	1	1	1	0	999	999
1	1	0			73	73	0	0	No		-8	999	1	1	0	0	0	0	0	0	0	0	1	0	0	0	Not applicable	No ration card	No water treatment	Purchased from regular shop	1	After 1 hour	6	1	1	10	6	Yes from card	Yes from card	Yes from card	3	1	Less than usual	1	1	1	0	999	999
1	1	0			64.3	64.3	0	0	Yes	3	5	Can read easily	2	1	1	1	0	1	0	0	0	0	0	0	1	1	Not applicable	bpl	Boiling	Own production	1	Within an hour	6	1	1	8	0	No	Yes from recall	Yes from recall	2	2	Same as usual	2	2	2	0	999	999
1	1	0			69	69	0	0	No		8	Can read easily	1	1	0	0	0	0	0	0	0	0	1	0	1	0	Not applicable	No ration card	No water treatment	Purchased from regular shop	1	Within an hour	6	1	1	12	6	Yes from recall	Yes from recall	Yes from recall	1	2	Less than usual	1	1	1	0	999	999
1	1	0			0	0	82.5	82.5	Yes	8	8	Can read easily	1	0	1	1	0	1	1	0	0	1	1	0	1	0	No	bpl	Boiling	Own production	1	After 1 hour	6	1	1	3	4	Yes from card	Yes from recall	Yes from card	3	2	Same as usual	1	1	2	1	2	Less than usual
1	1	0			71.2	71.2	0	0	Yes	2	10	Can read easily	1	1	1	1	0	1	1	0	1	1	1	0	1	1	No	bpl	Boiling	Own production	1	After 1 hour	6	2	999	999	3	Yes from card	Yes from card	Yes from card	3	2	Same as usual	3	1	1	1	2	Same as usual
1	1	0			0	0	77	77	No		-8	999	1	1	0	0	0	1	0	0	0	0	0	0	0	0	Yes	No ration card	No water treatment	Purchased from regular shop	1	Within 3 days	8	1	1	10	6	Yes from recall	Yes from recall	No	2	1	Less than usual	1	1	1	0	999	999
1	1	0			0	0	81.09999999999999	81.09999999999999	No		-8	999	1	1	0	0	0	1	0	0	0	0	0	0	1	0	Yes	bpl	No water treatment	Own production	1	After 1 hour	6	1	1	15	1	Yes from recall	Yes from recall	Yes from recall	3	2	Same as usual	1	2	2	1	1	Same as usual
1	1	0			80.59999999999999	80.7	0	0	No		4	Cannot read	1	1	1	0	0	1	0	0	0	1	1	0	1	0	Yes	bpl	Boiling	Own production	-9	Within 3 days	7	2	999	999	2	-9	No	No	3	3	More than usual	3	3	3	0	999	999
1	1	0			67.09999999999999	67.09999999999999	0	0	Yes	4	-8	999	2	1	0	0	0	1	0	0	0	0	0	0	1	0	Yes	bpl	No water treatment	Own production	1	Within an hour	6	1	1	4	0	No	Yes from recall	Yes from recall	2	2	Same as usual	2	2	2	0	999	999
1	1	0			0	0	74.40000000000001	74.40000000000001	Yes	3	8	Can read easily	1	1	1	0	0	1	0	0	1	1	1	0	1	1	Not applicable	bpl	Boiling	Own production	2	After 1 hour	6	2	999	999	3	Yes from card	Yes from card	Yes from card	3	3	Same as usual	2	2	3	1	2	Same as usual
1	1	0			66.5	66.5	0	0	No		-8	999	1	1	1	1	0	1	0	0	0	1	1	0	1	0	Not applicable	bpl	Boiling	Own production	1	Within 3 days	6	2	999	999	2	-9	Yes from card	Yes from card	2	3	Same as usual	3	3	2	0	999	999
1	1	0			0	0	77.8	77.8	Yes	2	9	Can read easily	1	1	0	0	0	1	1	0	0	1	1	0	1	0	Yes	No ration card	No water treatment	Purchased from regular shop	1	Within an hour	6	1	1	5	4	Yes from card	Yes from recall	Yes from recall	2	2	Same as usual	1	1	3	0	999	999
1	1	0			71	71	0	0	No		-8	999	1	1	0	0	0	1	0	0	0	0	1	0	1	0	Yes	No ration card	No water treatment	Purchased from regular shop	1	After 1 hour	6	1	1	10	6	Yes from card	No	Yes from card	2	1	Less than usual	1	1	1	0	999	999
1	1	0			76.5	76.59999999999999	0	0	Yes	1	-8	999	1	1	0	0	0	0	0	0	0	0	0	0	1	0	Yes	bpl	No water treatment	Own production	1	After 1 hour	6	1	1	2	0	Yes from recall	Yes from recall	Yes from recall	3	1	Less than usual	1	2	2	0	999	999
1	1	0			72	72	0	0	Yes	4	-8	999	1	1	1	1	1	1	1	0	0	1	1	0	1	0	No	bpl	Chlorine	Own production	1	After 1 hour	6	2	999	999	1	Yes from card	Yes from recall	Yes from recall	2	2	Same as usual	2	3	1	0	999	999
1	1	0			0	0	80	80	Yes	4	2	Cannot read	1	1	0	1	0	0	0	0	0	1	1	0	1	0	Yes	bpl	No water treatment	Purchased from ration shop	1	Within an hour	6	1	1	8	4	Yes from recall	No	No	2	2	More than usual	2	2	3	0	999	999
1	1	0			73.5	73.5	0	0	No		-8	999	1	1	0	0	0	1	0	1	0	1	0	0	1	0	No	bpl	No water treatment	Purchased from ration shop	1	Within an hour	7	1	1	8	4	Yes from recall	Yes from recall	Yes from recall	2	2	More than usual	1	2	2	0	999	999
1	1	0			69.3	69.3	0	0	Yes	5	8	Can read easily	1	0	1	1	0	1	0	0	0	1	1	0	1	0	No	bpl	Boiling	Own production	1	After 1 hour	6	1	1	5	2	Yes from card	Yes from recall	Yes from card	3	2	Same as usual	2	1	1	0	999	999
1	1	0			83.40000000000001	83.3	0	0	Yes	4	2	Can read with difficulty	2	0	1	1	0	1	0	0	0	1	0	0	1	1	No	bpl	Boiling	Own production	1	After 1 hour	6	1	2	999	2	Yes from card	Yes from recall	Yes from card	3	2	Same as usual	2	2	1	0	999	999
1	1	0			60	60	0	0	Yes	2	7	Can read with difficulty	1	1	1	0	0	1	1	0	0	0	1	0	1	0	Yes	bpl	No water treatment	Own production	1	Within an hour	6	1	1	13	2	Yes from card	No	No	3	2	Less than usual	1	1	2	0	999	999
1	1	0			71	71	0	0	Yes	1	10	Can read easily	1	1	1	1	1	1	1	0	1	1	1	0	1	1	Not applicable	No ration card	No water treatment	Own production	1	Don't know	7	1	1	0	6	Yes from card	Yes from recall	Yes from recall	3	3	Same as usual	2	1	2	0	999	999
1	1	0			78	78	0	0	No		5	Can read with difficulty	1	1	1	0	0	1	0	0	0	0	0	0	1	0	Not applicable	bpl	No water treatment	Own production	1	Within an hour	6	1	1	12	2	Yes from card	No	No	1	1	Less than usual	2	1	2	0	999	999
1	1	0			78	78	0	0	Yes	2	-8	999	1	1	0	0	0	1	0	0	0	0	0	0	1	0	No	bpl	No water treatment	Own production	1	Within an hour	7	1	1	7	2	Yes from card	Yes from recall	Yes from recall	1	2	Same as usual	2	3	2	1	2	Less than usual
1	1	0			0	0	86.59999999999999	86.59999999999999	No		-8	999	1	1	0	0	0	0	0	0	0	0	1	0	1	0	Yes	bpl	Chlorine	Purchased from regular shop	1	After 1 hour	5	2	999	999	2	Yes from card	No	No	1	1	Same as usual	1	2	2	0	999	999
1	1	0			75	75	0	0	No		-8	999	1	1	0	0	0	0	0	0	0	0	0	0	1	0	Not applicable	No ration card	No water treatment	Purchased from regular shop	1	Within an hour	6	1	1	10	6	Yes from card	No	No	2	2	Same as usual	3	2	2	1	2	Same as usual
1	1	0			76	76	0	0	No		-8	999	1	1	0	0	0	0	0	0	0	0	0	0	1	0	No	bpl	No water treatment	Purchased from regular shop	1	Within an hour	6	1	1	10	6	Yes from card	No	Yes from card	2	2	Same as usual	2	1	1	0	999	999
1	1	0			73	73	0	0	No		5	Can read with difficulty	1	1	0	0	1	0	0	0	0	1	1	0	1	0	Yes	No ration card	No water treatment	Purchased from regular shop	2	After 1 hour	7	1	1	10	6	No	No	No	1	1	Less than usual	1	1	1	0	999	999
1	1	0			0	0	73	73	No		5	Can read easily	1	1	1	1	0	1	1	0	0	1	1	0	1	1	Yes	bpl	No water treatment	Own production	1	After 1 hour	6	1	1	8	2	Yes from card	No	Yes from card	2	2	Same as usual	1	1	1	0	999	999
1	1	0			75.5	75.5	0	0	Yes	4	8	Can read easily	1	1	0	0	0	1	0	0	0	0	1	0	1	0	Yes	No ration card	No water treatment	Purchased from regular shop	1	Within 3 days	6	1	1	10	4	Yes from recall	No	No	3	2	Same as usual	1	1	2	0	999	999
1	1	0			0	0	82.5	82.5	Yes	5	-8	999	1	1	1	0	0	1	0	0	0	1	1	0	1	0	Not applicable	bpl	Filter with cloth	Purchased from ration shop	1	Don't know	7	1	1	7	5	Yes from recall	No	No	3	2	More than usual	1	2	2	0	999	999
1	1	0			82.7	82.7	0	0	Yes	4	8	Can read easily	1	1	1	0	0	1	0	0	1	1	0	0	1	0	No	bpl	Boiling	Own production	1	After 1 hour	6	1	1	4	3	Yes from card	Yes from card	Yes from recall	3	2	Same as usual	2	1	2	0	999	999
1	1	0			72.40000000000001	72.40000000000001	0	0	Yes	8	4	Can read easily	1	0	1	1	0	1	0	0	1	1	1	1	1	0	No	bpl	Boiling	Own production	1	After 1 hour	6	1	1	5	2	Yes from card	Yes from recall	Yes from card	3	2	Same as usual	2	1	1	0	999	999
1	1	0			76.5	76.5	0	0	Yes	4	-8	999	1	1	1	0	0	0	0	0	0	1	1	0	1	0	No	bpl	Boiling	Own production	1	After 1 hour	6	1	2	999	0	Yes from card	Yes from card	Yes from card	3	2	Same as usual	1	1	1	0	999	999
1	1	0			69	69	0	0	No		10	Can read easily	1	1	1	1	0	1	1	0	0	1	1	0	1	0	Not applicable	No ration card	Chlorine	Purchased from regular shop	1	Within an hour	6	2	999	999	2	Yes from recall	Yes from recall	Yes from recall	1	1	Less than usual	1	1	1	0	999	999
1	1	0			65.09999999999999	65.09999999999999	0	0	No		8	Can read easily	1	1	1	1	0	1	1	0	1	1	1	0	1	0	Not applicable	bpl	Boiling	Own production	2	Within 3 days	7	2	999	999	2	-9	Yes from card	Yes from card	3	3	More than usual	3	3	3	0	999	999
1	1	0			0	0	94.2	94.2	Yes	4	12	Can read easily	1	1	1	0	0	0	0	0	0	1	1	0	1	0	No	No ration card	No water treatment	Own production	1	Within an hour	7	1	1	12	2	Yes from card	No	Yes from card	2	1	Same as usual	3	2	3	0	999	999
1	1	0			63.5	63.5	0	0	Yes	2	1	Cannot read	1	1	0	0	0	1	0	0	0	1	1	0	1	0	Yes	No ration card	Chlorine	Own production	1	Within 3 days	6	1	1	12	2	Yes from card	No	Yes from card	1	2	More than usual	1	2	2	0	999	999
1	1	0			86.59999999999999	86.59999999999999	0	0	Yes	3	8	Can read easily	1	1	1	0	0	1	0	0	1	1	0	0	1	0	No	bpl	Boiling	Own production	1	After 1 hour	6	1	2	999	3	Yes from card	Yes from card	Yes from card	3	2	Same as usual	1	1	2	0	999	999
1	1	0			0	0	86.3	86.3	Yes	3	7	Can read easily	1	1	1	0	0	1	0	0	1	1	0	0	1	0	Not applicable	No ration card	Boiling	Own production	1	After 1 hour	9	2	999	999	1	Yes from card	Yes from recall	Yes from card	3	3	Same as usual	3	3	3	0	999	999
1	1	0			0	0	85.40000000000001	85.40000000000001	Yes	3	9	Can read easily	1	1	1	0	0	0	0	0	0	1	0	0	1	0	No	bpl	Boiling	Own production	1	After 1 hour	6	1	1	4	2	Yes from card	Yes from card	Yes from card	3	2	Less than usual	1	1	3	0	999	999
1	1	0			76	76	0	0	No		10	Can read easily	1	0	0	0	0	0	0	0	0	0	0	0	1	0	No	bpl	No water treatment	Purchased from regular shop	1	Within an hour	8	1	1	10	6	No	No	Yes from card	3	1	Less than usual	1	1	1	0	999	999
1	1	0			72.5	72.5	0	0	Yes	1	-8	999	1	1	1	0	0	1	0	0	0	1	1	0	1	0	Yes	bpl	Boiling	Own production	-9	After 1 hour	6	1	1	3	3	-9	Yes from card	Yes from card	2	2	Same as usual	3	3	2	0	999	999
1	1	0			65.09999999999999	65.09999999999999	0	0	Yes	3	-8	999	2	1	0	0	0	0	0	0	0	0	1	0	1	0	Yes	bpl	No water treatment	Own production	1	Within an hour	6	1	1	7	0	No	Yes from recall	Yes from recall	2	2	More than usual	3	3	2	0	999	999
1	1	0			66.5	66.5	0	0	Yes	1	10	Can read easily	1	1	1	0	0	1	0	0	0	1	1	0	1	0	Yes	bpl	Boiling	Own production	1	Within an hour	6	1	1	20	0	Yes from card	No	Yes from card	3	2	Same as usual	1	2	2	0	999	999
1	1	0			0	0	61.3	61.3	No		-8	999	2	1	0	0	0	0	0	0	0	0	0	0	1	0	Yes	bpl	No water treatment	Own production	1	Within an hour	6	1	1	6	0	No	No	No	2	2	More than usual	2	2	3	0	999	999
1	1	0			71.3	71.3	0	0	Yes	8	10	Can read easily	1	0	1	1	0	1	0	0	0	1	1	0	1	0	No	bpl	Boiling	Own production	1	After 1 hour	6	1	1	4	2	Yes from card	Yes from recall	Yes from card	3	2	Same as usual	2	1	1	0	999	999
1	1	0			0	0	86.40000000000001	86.40000000000001	No		-8	999	1	1	1	0	1	0	0	0	0	0	1	0	1	0	No	bpl	No water treatment	Own production	1	Within an hour	7	1	1	0	0	Yes from recall	Yes from recall	Yes from recall	3	1	Less than usual	1	2	2	0	999	999
1	1	0			76.59999999999999	76.59999999999999	0	0	Yes	2	7	Can read easily	1	1	1	0	0	0	0	0	0	1	0	0	1	0	Yes	bpl	No water treatment	Own production	1	Within an hour	6	1	1	5	2	Yes from card	No	Yes from card	3	2	Same as usual	1	2	2	1	2	Less than usual
1	1	0			65	65	0	0	No		7	Can read with difficulty	1	1	0	0	0	1	0	1	0	0	1	0	1	0	Not applicable	No ration card	No water treatment	Own production	2	After 3 days	0	1	1	5	6	No	No	No	1	1	Same as usual	2	1	2	0	999	999
1	1	0			0	0	86.40000000000001	86.40000000000001	Yes	2	-8	999	1	1	1	0	0	0	0	0	0	1	0	0	1	0	Yes	bpl	No water treatment	Own production	1	Within an hour	7	1	1	0	4	Yes from recall	Yes from recall	Yes from recall	3	1	Same as usual	1	1	1	0	999	999
1	1	0			61.7	61.7	0	0	No		12	Can read easily	1	1	1	1	0	1	1	0	1	1	1	0	0	1	Not applicable	apl	Chlorine	Own production	2	After 1 hour	7	1	1	6	6	Yes from card	Yes from card	Yes from card	2	2	Same as usual	1	1	1	0	999	999
1	1	0			0	0	72	72	Yes	2	5	Can read with difficulty	1	1	1	0	0	1	1	1	0	1	1	0	1	0	No	aay	No water treatment	Purchased from ration shop	1	Within an hour	6	1	1	7	5	No	No	No	2	2	More than usual	1	1	3	0	999	999
1	1	0			0	0	84	84	Yes	2	-8	999	1	1	0	0	0	1	0	0	0	1	0	0	1	0	Yes	No ration card	No water treatment	Own production	1	Within an hour	4	2	999	999	3	Yes from card	Yes from recall	No	3	2	Same as usual	1	1	2	0	999	999
1	1	0			81	81	0	0	Yes	2	-8	999	1	1	1	0	0	1	1	0	1	1	1	1	1	0	No	No ration card	No water treatment	Own production	1	Within an hour	7	1	1	7	5	Yes from recall	No	No	3	3	Same as usual	2	2	2	0	999	999
1	1	0			69.90000000000001	69.90000000000001	0	0	Yes	7	6	Can read easily	1	1	1	1	0	1	1	1	0	1	1	0	1	0	No	bpl	Chlorine	Purchased from regular shop	1	After 1 hour	6	1	1	3	0	Yes from card	Yes from card	Yes from card	3	2	Same as usual	1	1	2	0	999	999
1	1	0			73.5	73.5	0	0	Yes	1	10	Can read with difficulty	1	1	1	1	1	1	1	0	1	1	1	1	1	0	Not applicable	bpl	No water treatment	Purchased from ration shop	1	Don't know	7	1	1	6	4	Yes from recall	No	No	3	2	More than usual	2	3	2	0	999	999
1	1	0			0	0	50.5	50.5	Yes	1	-8	999	1	1	0	0	0	0	0	0	0	0	0	0	0	0	Yes	bpl	No water treatment	Purchased from ration shop	1	After 3 days	0	1	1	10	0	No	No	No	1	1	Less than usual	1	2	2	0	999	999
1	1	0			82	82	0	0	Yes	4	7	Can read easily	1	1	1	1	1	1	1	1	1	1	1	0	1	1	Yes	No ration card	No water treatment	Purchased from regular shop	1	After 1 hour	6	1	1	8	6	Yes from recall	No	Yes from recall	2	2	Same as usual	2	2	2	0	999	999
1	1	0			0	0	62	62	Yes	3	5	Can read easily	1	0	0	0	0	1	0	0	0	0	1	0	1	0	No	bpl	No water treatment	Own production	1	After 1 hour	6	1	1	22	0	Yes from recall	Yes from recall	Yes from recall	3	1	Same as usual	2	1	2	1	-8	Not fed at all
1	1	0			65.5	65.5	0	0	Yes	5	-8	999	1	1	0	0	0	1	0	0	0	0	1	0	1	0	Yes	bpl	No water treatment	Own production	1	Within 3 days	6	1	1	10	2	Yes from recall	No	No	2	2	Same as usual	2	2	2	0	999	999
1	1	0			0	0	72	72	No		-8	999	1	1	0	0	0	1	0	1	0	1	1	0	1	0	Yes	No ration card	No water treatment	Purchased from regular shop	2	After 1 hour	8	1	1	16	2	No	No	No	2	2	Same as usual	2	2	2	0	999	999
1	1	0			77	77	0	0	No		10	Can read easily	1	1	1	0	0	0	0	0	0	1	1	0	1	0	No	No ration card	No water treatment	Purchased from regular shop	1	Don't know	7	1	1	20	2	Yes from recall	Yes from recall	Yes from recall	3	3	More than usual	1	2	3	0	999	999
1	1	0			0	0	69	69	No		-8	999	1	1	1	0	0	0	0	0	0	1	1	0	1	0	No	bpl	Boiling	Own production	-9	Don't know	6	1	1	5	2	-9	Yes from card	Yes from card	2	2	More than usual	2	2	2	0	999	999
1	1	0			0	0	78	78	No		-8	999	1	1	0	0	0	0	0	1	0	0	0	0	0	0	No	bpl	No water treatment	Purchased from regular shop	1	After 1 hour	6	1	2	999	6	Yes from card	No	Yes from card	1	1	Less than usual	1	1	1	1	1	Same as usual
1	1	0			0	0	83	83	Yes	2	8	Can read with difficulty	1	1	1	1	1	1	1	0	1	1	1	0	1	0	Not applicable	apl	No water treatment	Own production	1	After 1 hour	7	1	2	999	6	Yes from card	Yes from card	Yes from recall	3	3	More than usual	3	3	2	0	999	999
1	1	0			68.5	68.5	0	0	Yes	9	-8	999	2	1	0	0	0	1	0	0	0	0	0	0	1	0	Yes	bpl	No water treatment	Purchased from regular shop	999	999	999		999	999	4	No	Yes from recall	Yes from recall	2	2	More than usual	2	2	3	0	999	999
1	1	0			0	0	83.2	83.2	Yes	2	10	Can read with difficulty	1	1	1	1	1	0	1	0	0	1	1	1	1	0	Not applicable	No ration card	Filter with cloth	Own production	1	Within an hour	7	1	1	12	6	Yes from recall	No	No	3	3	More than usual	2	2	2	0	999	999
1	1	0			75	75	0	0	No		-8	999	1	1	0	0	0	0	0	0	0	0	0	0	0	0	No	bpl	No water treatment	Purchased from regular shop	1	After 1 hour	6	1	1	10	5	No	No	No	1	1	Less than usual	1	2	2	0	999	999
1	1	0			60	60	0	0	Yes	2	-8	999	1	1	0	0	0	1	0	0	0	1	1	0	1	0	Not applicable	bpl	Boiling	Own production	-9	After 1 hour	0	1	1	3	0	-9	Yes from card	Yes from card	2	2	Same as usual	2	2	2	0	999	999
1	1	0			66	66	0	0	No		12	Can read easily	1	1	1	1	0	1	1	0	1	1	1	1	1	1	Not applicable	No ration card	Chlorine	Own production	1	Within an hour	0	1	1	10	0	No	No	No	2	2	Same as usual	2	2	2	1	2	Same as usual
1	1	0			63.7	63.7	0	0	Yes	5	-8	999	2	1	0	0	0	0	0	0	0	0	0	0	1	0	Yes	bpl	No water treatment	Own production	1	After 1 hour	6	1	1	7	0	No	Yes from recall	Yes from recall	2	2	More than usual	2	2	3	1	2	Same as usual
1	1	0			46	46	0	0	No		10	Can read easily	1	1	1	1	0	1	1	1	0	1	1	0	1	0	Yes	bpl	No water treatment	Own production	-9	After 1 hour	0	1	1	11	0	No	No	No	2	1	Same as usual	1	1	1	0	999	999
1	1	0			0	0	87	87	No		4	Can read with difficulty	1	1	0	0	0	0	0	0	0	0	0	0	0	0	Yes	aay	No water treatment	Purchased from regular shop	1	After 1 hour	6	1	1	10	5	Yes from card	Yes from card	Yes from card	3	1	Less than usual	1	2	1	0	999	999
1	1	0			84.2	84.2	0	0	Yes	1	-8	999	1	1	1	1	1	1	1	0	1	1	1	0	1	0	No	No ration card	No water treatment	Own production	1	After 1 hour	7	1	1	5	5	Yes from recall	No	No	3	3	More than usual	3	3	3	0	999	999
1	1	0			0	0	80.40000000000001	80.40000000000001	Yes	3	-8	999	2	0	0	0	0	0	0	0	0	0	1	0	0	0	Not applicable	No ration card	No water treatment	Purchased from regular shop	1	Within an hour	6	2	999	999	3	No	Yes from recall	Yes from recall	1	2	Same as usual	1	2	2	0	999	999
1	1	0			0	0	88	88	No		-8	999	1	1	0	0	0	0	0	0	0	0	0	0	0	0	No	bpl	No water treatment	Purchased from regular shop	1	Within an hour	6	1	1	10	6	Yes from card	No	Yes from card	3	1	Less than usual	1	1	1	1	1	Less than usual
1	1	0			0	0	86.3	86.3	No		10	Can read easily	1	1	1	0	1	1	1	0	0	1	1	1	1	0	No	No ration card	No water treatment	Own production	1	Within an hour	7	1	1	4	5	Yes from recall	Yes from recall	Yes from recall	3	2	More than usual	2	2	2	0	999	999
1	1	0			66	66	0	0	No		7	Can read with difficulty	1	1	0	0	0	0	0	0	0	0	0	0	0	0	Not applicable	No ration card	No water treatment	Purchased from regular shop	1	After 1 hour	6	1	1	0	0	Yes from card	Yes from card	Yes from card	3	1	Less than usual	1	1	1	0	999	999
1	1	0			78	78	0	0	Yes	3	15	Can read easily	1	1	1	0	0	1	0	0	0	1	1	0	1	0	Yes	bpl	Boiling	Own production	1	After 1 hour	7	1	1	20	0	Yes from card	Yes from card	No	3	3	More than usual	3	3	3	0	999	999
1	1	0			0	0	79	79	No		-8	999	2	1	0	0	0	0	0	0	0	0	0	0	1	0	Yes	bpl	No water treatment	Own production	1	After 1 hour	6	1	1	5	0	No	Yes from recall	No	1	3	More than usual	1	3	2	0	999	999
1	1	0			0	0	83.09999999999999	83	Yes	6	5	Can read with difficulty	1	0	1	1	0	1	1	0	0	1	1	0	1	0	No	bpl	Boiling	Own production	1	After 1 hour	6	1	1	4	4	Yes from card	Yes from recall	Yes from card	3	2	Same as usual	2	1	2	0	999	999
1	1	0			0	0	80.2	80.2	Yes	6	-8	999	2	1	0	0	0	0	0	0	0	0	0	0	1	0	Yes	apl	No water treatment	Own production	1	Within an hour	6	2	999	999	0	No	Yes from recall	Yes from recall	2	2	Same as usual	2	3	3	0	999	999
1	1	0			74	74	0	0	Yes	2	-8	999	1	1	0	0	0	0	0	0	0	1	1	0	1	0	No	bpl	No water treatment	Own production	1	Within an hour	6	1	1	15	2	Yes from card	No	Yes from recall	3	2	Same as usual	1	2	2	0	999	999
1	1	0			0	0	85.5	85.5	No		5	Can read with difficulty	1	1	1	1	1	1	1	0	1	0	1	0	1	0	No	No ration card	No water treatment	Own production	1	Within 3 days	3	1	1	5	6	No	Yes from recall	Yes from recall	-8	1	Same as usual	2	1	3	0	999	999
1	1	0			71.5	71.5	0	0	Yes	3	-8	999	2	1	0	0	0	1	0	0	0	0	0	0	1	0	Yes	bpl	No water treatment	Own production	2	Within an hour	6	1	1	4	0	No	Yes from recall	No	1	1	Less than usual	2	1	2	1	1	Same as usual
1	1	0			0	0	82.8	82.8	Yes	4	8	Can read easily	1	1	1	1	0	1	1	0	1	1	1	0	1	0	Not applicable	bpl	Boiling	Own production	2	After 1 hour	6	1	1	4	4	Yes from card	Yes from card	Yes from recall	3	3	Same as usual	3	3	2	0	999	999
1	1	0			0	0	84	84	Yes	6	9	Can read easily	1	0	1	1	0	1	1	0	1	1	0	0	1	0	No	bpl	Boiling	Own production	1	After 1 hour	6	1	1	5	2	Yes from card	Yes from recall	Yes from card	3	2	Same as usual	1	1	1	0	999	999
1	1	0			79	79	0	0	Yes	2	4	Can read with difficulty	1	1	1	1	1	1	1	1	1	1	1	0	1	0	No	No ration card	No water treatment	Own production	1	After 1 hour	7	1	1	8	5	Yes from recall	No	No	2	2	Same as usual	2	2	2	0	999	999
1	1	0			87.7	87.7	0	0	No		-8	999	1	0	0	0	0	0	0	0	0	0	0	0	0	0	Not applicable	bpl	No water treatment	Purchased from regular shop	1	After 1 hour	6	1	1	2	6	Yes from card	No	No	1	1	Less than usual	1	1	1	0	999	999
1	1	0			0	0	92.40000000000001	92.40000000000001	Yes	3	12	Can read easily	1	1	1	1	1	1	1	0	1	1	1	1	1	1	No	No ration card	No water treatment	Own production	1	Within an hour	7	1	1	5	8	Yes from recall	Yes from recall	No	3	3	More than usual	3	2	3	0	999	999
1	1	0			74.59999999999999	74.59999999999999	0	0	No		6	Can read with difficulty	1	1	0	0	0	1	1	0	0	1	1	0	1	0	Yes	bpl	No water treatment	Own production	1	Within an hour	6	1	1	10	7	Yes from card	Yes from card	Yes from card	2	2	Same as usual	1	1	1	0	999	999
1	1	0			66.5	66	0	0	Yes	1	-8	999	1	1	0	0	0	0	0	0	0	0	0	0	1	0	No	No ration card	No water treatment	Purchased from regular shop	1	After 1 hour	6	1	1	6	1	Yes from recall	No	Yes from recall	2	2	Same as usual	2	2	1	1	2	Not fed at all
1	1	0			61	61	0	0	Yes	4	9	Can read easily	1	1	1	0	0	1	0	0	0	1	1	0	1	0	Yes	bpl	No water treatment	Own production	1	After 1 hour	6	1	1	20	0	Yes from recall	Yes from recall	Yes from recall	3	2	Less than usual	1	2	2	0	999	999
1	1	0			0	0	86.90000000000001	86.90000000000001	Yes	6	3	Can read with difficulty	2	1	0	0	0	1	0	0	0	0	0	0	1	0	Yes	bpl	No water treatment	Own production	1	After 1 hour	6	2	999	999	0	No	Yes from recall	No	2	2	More than usual	2	2	3	0	999	999
1	1	0			0	0	80.2	80.2	Yes	6	9	Can read easily	1	1	1	0	0	1	0	0	1	1	1	0	1	0	No	bpl	Boiling	Own production	1	After 1 hour	6	1	1	4	3	Yes from card	Yes from recall	Yes from card	3	2	Same as usual	1	2	1	1	2	Same as usual
1	1	0			0	0	75.59999999999999	75.59999999999999	No		8	Can read easily	1	1	0	0	0	0	0	0	0	0	0	0	0	0	No	No ration card	Chlorine	Purchased from regular shop	1	Within 3 days	5	1	1	12	2	Yes from card	No	No	2	2	Same as usual	2	2	2	0	999	999
1	1	0			63	63	0	0	No		-8	999	1	1	0	0	0	0	0	0	0	1	0	0	1	0	Not applicable	bpl	Chlorine	Own production	1	After 1 hour	0	1	1	12	0	Yes from recall	No	No	1	2	Same as usual	1	2	2	0	999	999
1	1	0			71	71	0	0	Yes	4	10	Can read easily	1	1	1	0	0	0	0	0	0	1	1	0	0	0	Yes	bpl	No water treatment	Own production	1	Within an hour	6	1	1	20	2	No	No	Yes from card	3	2	Less than usual	2	1	2	0	999	999
1	1	0			78.2	78.2	0	0	No		9	Can read easily	1	0	1	0	0	0	0	0	0	1	0	0	1	0	Not applicable	bpl	Boiling	Own production	-9	Within 3 days	8	1	1	3	5	-9	No	-9	3	3	More than usual	3	3	3	1	3	More than usual
1	1	0			88.5	88.5	0	0	Yes	6	10	Can read easily	1	1	1	0	0	0	0	0	0	1	1	1	1	0	Not applicable	No ration card	No water treatment	Own production	1	Within an hour	7	1	1	7	4	Yes from recall	Yes from recall	-9	2	3	More than usual	1	3	2	0	999	999
1	1	0			84	84	0	0	No		10	Can read easily	1	1	1	0	0	1	0	0	0	0	1	0	1	1	Yes	apl	No water treatment	Purchased from regular shop	1	After 1 hour	6	1	1	7	7	Yes from card	Yes from card	Yes from card	2	2	Same as usual	2	2	2	0	999	999
1	1	0			0	0	77.8	77.8	Yes	1	-8	999	1	1	0	0	0	1	1	0	0	1	0	0	1	0	Yes	bpl	No water treatment	Purchased from ration shop	1	After 1 hour	4	1	1	2	6	Yes from card	No	No	1	1	Same as usual	1	2	1	0	999	999
1	1	0			73.5	73.5	0	0	Yes	2	9	Can read easily	1	1	1	1	0	1	0	0	1	1	1	0	1	0	Yes	bpl	No water treatment	Purchased from ration shop	1	Within 3 days	1	1	1	10	1	Yes from card	No	Yes from card	2	2	Same as usual	2	2	2	0	999	999
1	1	0			0	0	77	77	No		10	Can read easily	1	1	1	1	1	1	1	0	1	1	1	0	1	1	No	No ration card	No water treatment	Own production	1	After 1 hour	6	1	1	8	8	Yes from card	Yes from card	Yes from card	2	2	Same as usual	2	2	1	0	999	999
1	1	0			68.5	68.5	0	0	No		10	Can read easily	1	1	1	1	1	1	1	0	1	1	1	1	1	1	Yes	No ration card	No water treatment	Purchased from regular shop	1	After 1 hour	6	1	1	15	0	No	No	Yes from recall	2	2	More than usual	2	2	3	0	999	999
1	1	0			0	0	81.09999999999999	81.09999999999999	No		10	Can read easily	1	0	1	1	0	1	0	0	0	1	1	0	1	1	No	bpl	Boiling	Own production	1	After 1 hour	6	1	1	5	3	Yes from card	Yes from recall	Yes from card	3	2	Same as usual	2	1	2	0	999	999
1	1	0			77.5	77.5	0	0	Yes	1	-8	999	1	1	1	1	1	1	1	1	0	1	1	0	1	0	Not applicable	No ration card	No water treatment	Own production	1	Within an hour	7	1	1	8	5	Yes from recall	-9	-9	2	3	Less than usual	2	1	3	0	999	999
1	1	0			0	0	83.5	83.5	No		10	Can read with difficulty	1	1	1	1	1	1	1	0	1	1	1	0	1	1	Not applicable	No ration card	Filter with cloth	Own production	1	Don't know	7	1	1	4	12	Yes from recall	No	-9	3	3	Same as usual	2	2	2	0	999	999
1	1	0			76.09999999999999	76.09999999999999	0	0	Yes	2	-8	999	1	1	0	0	0	1	0	0	0	1	0	0	1	0	No	bpl	No water treatment	Own production	1	Within an hour	7	1	1	15	2	Yes from card	Yes from recall	Yes from recall	3	1	Less than usual	2	2	2	0	999	999
1	1	0			0	0	81.5	81.40000000000001	Yes	1	-8	999	1	1	1	0	0	0	0	0	0	1	1	0	1	0	No	bpl	No water treatment	Purchased from ration shop	1	After 1 hour	4	1	1	7	2	Yes from card	No	Yes from card	3	1	Same as usual	1	1	1	0	999	999
1	1	0			69	69	0	0	No		9	Can read easily	1	1	0	0	0	1	1	0	0	1	1	0	1	0	Not applicable	No ration card	No water treatment	Purchased from regular shop	1	Within an hour	6	1	1	6	6	Yes from card	No	Yes from card	2	1	Same as usual	2	1	2	0	999	999
1	1	0			60.9	60.9	0	0	Yes	4	-8	999	2	1	0	0	0	0	0	0	0	0	1	0	1	0	Yes	bpl	No water treatment	Own production	1	Within an hour	6	1	1	6	0	No	No	No	1	2	Same as usual	1	2	2	0	999	999
1	1	0			0	0	77.59999999999999	77.59999999999999	Yes	1	12	Can read easily	1	0	1	1	1	1	0	0	0	1	0	0	1	1	No	bpl	Boiling	Own production	1	After 1 hour	6	1	1	5	2	Yes from card	Yes from recall	Yes from card	3	3	Same as usual	2	1	2	0	999	999
1	1	0			0	0	78.7	78.7	Yes	4	-8	999	2	1	0	0	0	0	0	0	0	0	1	0	1	0	Yes	bpl	No water treatment	Own production	1	Within an hour	6	1	1	5	0	Yes from recall	Yes from recall	Yes from recall	2	2	More than usual	2	2	3	0	999	999
1	1	0			71	71	0	0	No		-8	999	1	1	0	0	0	0	0	0	0	0	1	0	1	0	Not applicable	No ration card	No water treatment	Purchased from regular shop	1	Within an hour	6	1	2	999	6	Yes from card	No	Yes from card	1	1	Less than usual	1	1	1	0	999	999
1	1	0			75.2	75.2	0	0	Yes	2	7	Can read easily	1	1	1	1	0	1	0	0	1	1	1	1	1	0	Yes	bpl	Boiling	Own production	1	After 1 hour	7	2	999	999	2	Yes from card	Yes from recall	Yes from card	3	2	Same as usual	2	2	1	1	3	Less than usual
1	1	0			72	72	0	0	Yes	3	12	Can read easily	1	1	1	1	0	1	1	0	1	1	1	0	1	0	Not applicable	No ration card	No water treatment	Own production	1	After 1 hour	7	1	1	8	4	No	No	No	3	2	Same as usual	2	2	2	0	999	999
1	1	0			0	0	86	86	Yes	3	4	Can read with difficulty	1	1	1	1	0	1	0	0	1	1	0	0	1	0	Not applicable	No ration card	Boiling	Own production	2	After 1 hour	6	2	999	999	4	Yes from card	Yes from card	No	3	3	Same as usual	3	2	2	0	999	999
1	1	0			0	0	78.8	78.8	Yes	1	8	Can read easily	1	1	0	0	0	1	0	0	0	1	1	0	1	0	No	bpl	No water treatment	Own production	1	Within an hour	6	1	1	15	1	Yes from recall	Yes from recall	Yes from recall	3	2	Less than usual	1	2	2	0	999	999
1	1	0			76.7	76.7	0	0	Yes	1	4	Can read with difficulty	1	1	1	1	0	1	1	0	0	1	1	0	1	0	No	No ration card	No water treatment	Own production	1	After 1 hour	7	1	1	8	8	Yes from card	Yes from card	Yes from card	3	3	More than usual	3	2	2	1	2	Same as usual
1	1	0			74	74	0	0	No		-8	999	1	1	1	0	0	1	1	0	1	1	1	0	1	0	No	apl	Chlorine	Own production	1	Within an hour	8	1	1	10	6	Yes from card	Yes from card	Yes from card	2	2	Same as usual	1	1	1	1	3	More than usual
1	1	0			0	0	79.59999999999999	79.59999999999999	Yes	2	5	Can read with difficulty	1	1	1	0	0	1	1	1	0	1	1	0	1	0	No	aay	No water treatment	Purchased from ration shop	1	After 1 hour	6	2	999	999	3	Yes from card	Yes from recall	No	2	2	More than usual	1	1	3	0	999	999
1	1	0			68	68	0	0	Yes	1	5	Can read with difficulty	1	1	0	0	0	1	0	0	0	0	0	0	1	0	No	bpl	No water treatment	Own production	1	Within an hour	0	1	1	22	0	No	No	No	1	1	More than usual	1	1	1	0	999	999
1	1	0			75.40000000000001	75.5	0	0	Yes	2	8	Can read easily	1	1	1	1	0	1	1	0	1	1	1	1	0	0	Yes	No ration card	No water treatment	Own production	1	After 1 hour	7	1	1	7	5	Yes from card	Yes from card	Yes from card	3	3	More than usual	3	3	3	0	999	999
1	1	0			66	66	0	0	No		-8	999	1	1	0	0	0	0	0	0	0	0	0	0	1	0	No	No ration card	No water treatment	Own production	1	Within an hour	7	1	1	18	0	Yes from recall	Yes from recall	Yes from recall	1	1	More than usual	1	1	3	0	999	999
1	1	0			64.40000000000001	64.40000000000001	0	0	Yes	4	-8	999	2	1	0	0	0	1	0	0	0	0	0	0	1	0	Yes	bpl	No water treatment	Purchased from regular shop	1	After 1 hour	6	1	1	5	0	No	Yes from recall	Yes from recall	2	2	More than usual	2	2	3	0	999	999
1	1	0			77.59999999999999	77.59999999999999	0	0	Yes	2	5	Can read easily	1	1	1	1	0	1	0	0	1	1	1	0	1	0	Not applicable	bpl	Boiling	Own production	2	After 1 hour	6	2	999	999	2	Yes from card	Yes from card	Yes from card	2	2	Same as usual	2	3	2	0	999	999
1	1	0			61.4	61.4	0	0	No		-8	999	1	1	0	0	0	0	0	0	0	0	0	0	1	0	Yes	bpl	No water treatment	Own production	1	Within an hour	6	1	1	12	0	No	No	No	3	1	Same as usual	2	2	3	0	999	999
1	1	0			78	78	0	0	No		7	Can read easily	1	1	0	0	0	1	1	0	0	0	1	0	0	0	Yes	apl	No water treatment	Own production	1	After 1 hour	6	1	1	8	5	Yes from recall	No	Yes from recall	2	2	Same as usual	2	2	2	0	999	999
1	1	0			70.8	70.7	0	0	Yes	4	3	Can read with difficulty	2	1	0	0	0	0	0	0	0	0	0	0	1	0	Yes	apl	No water treatment	Own production	1	Within an hour	6	1	1	5	0	No	No	No	3	2	Same as usual	2	3	2	0	999	999
1	1	0			0	0	86	86	Yes	3	8	Can read easily	1	1	1	1	0	1	0	0	1	1	0	0	1	0	No	bpl	Boiling	Own production	1	After 1 hour	6	1	1	4	4	Yes from card	Yes from recall	Yes from card	3	2	Same as usual	3	2	2	0	999	999
1	1	0			69.2	69.2	0	0	Yes	1	-8	999	1	1	1	1	0	1	1	0	0	0	1	1	1	0	No	apl	No water treatment	Purchased from regular shop	1	Within an hour	6	2	999	999	1	Yes from card	Yes from recall	Yes from recall	2	2	More than usual	3	3	3	0	999	999
1	1	0			73.8	73.8	0	0	Yes	2	7	Can read with difficulty	1	1	1	1	1	1	1	0	0	1	1	0	1	0	Not applicable	bpl	Boiling	Own production	1	Within an hour	6	1	1	15	2	Yes from card	No	Yes from card	3	2	Same as usual	1	2	1	0	999	999
1	1	0			72	72.09999999999999	0	0	Yes	1	7	Can read easily	1	1	1	1	0	1	0	0	1	1	1	0	1	0	No	bpl	Boiling	Own production	2	Within 3 days	6	1	1	5	2	-9	Yes from card	Yes from card	3	3	More than usual	3	3	3	0	999	999
1	1	0			0	0	57	57	No		3	Can read with difficulty	1	1	1	1	1	0	0	0	0	1	0	0	1	0	Yes	apl	Filter with cloth	Own production	1	Within an hour	6	1	1	20	0	Yes from recall	Yes from recall	Yes from recall	3	1	Less than usual	2	1	1	0	999	999
1	1	0			76.09999999999999	76.09999999999999	0	0	No		7	Can read with difficulty	1	1	1	0	0	0	0	0	0	1	0	0	1	0	Not applicable	bpl	Chlorine	Purchased from regular shop	2	Within 3 days	7	1	1	3	4	Yes from card	Yes from card	Yes from card	3	3	More than usual	3	3	3	0	999	999
1	1	0			78	78	0	0	Yes	2	4	Can read easily	1	1	1	0	0	1	0	0	0	1	1	0	1	0	No	apl	Boiling	Own production	1	After 1 hour	6	1	1	4	2	Yes from card	Yes from recall	Yes from card	3	2	Same as usual	1	1	1	0	999	999
1	1	0			0	0	85.5	85.5	Yes	3	-8	999	1	1	1	1	0	1	0	0	1	1	1	0	1	0	No	bpl	Boiling	Own production	1	After 1 hour	6	1	1	3	5	Yes from card	Yes from recall	Yes from card	3	2	Same as usual	1	1	1	1	2	Same as usual
1	1	0			0	0	85.59999999999999	85.59999999999999	Yes	7	7	Can read easily	1	0	1	1	0	1	1	0	0	1	0	1	1	0	No	bpl	Boiling	Own production	1	After 1 hour	6	1	1	4	3	Yes from card	Yes from card	Yes from card	3	2	Same as usual	1	1	2	0	999	999
1	1	0			0	0	85	85	Yes	3	10	Can read easily	1	1	0	0	0	1	0	0	0	0	1	0	1	0	Yes	No ration card	Boiling	Own production	1	Within an hour	6	1	1	20	0	Yes from card	No	No	2	1	Same as usual	2	1	2	0	999	999
1	1	0			74.09999999999999	74.09999999999999	0	0	Yes	1	-8	999	1	1	0	0	0	0	1	0	0	1	1	0	1	0	No	bpl	No water treatment	Own production	1	Within an hour	6	1	1	20	0	Yes from recall	Yes from recall	Yes from recall	3	1	Same as usual	1	2	2	0	999	999
1	1	0			70	70	0	0	No		-8	999	1	1	0	0	0	0	0	0	0	0	0	0	1	0	Yes	No ration card	No water treatment	Own production	1	Within an hour	5	1	1	22	2	No	No	No	3	1	Same as usual	1	1	2	0	999	999
1	1	0			0	0	80.8	80.7	Yes	2	8	Can read easily	1	1	1	1	0	1	1	0	1	1	1	0	1	0	Yes	bpl	No water treatment	Own production	1	After 1 hour	7	1	1	8	6	Yes from card	Yes from card	Yes from card	3	3	More than usual	3	3	3	0	999	999
1	1	0			0	0	0	0	No		10	Can read easily	1	1	0	0	0	0	0	0	0	0	0	0	0	0	Not applicable	bpl	No water treatment	Own production	-9	Don't know	6	1	1	5	3	-9	-9	-9	3	2	Same as usual	2	2	2	0	999	999
1	1	0			0	0	92	92	No		-8	999	1	1	0	0	0	1	0	0	0	0	0	0	0	0	Yes	aay	No water treatment	Own production	1	After 1 hour	3	1	1	5	5	Yes from recall	Yes from recall	Yes from recall	1	1	Same as usual	2	2	2	0	999	999
1	1	0			81.5	81.40000000000001	0	0	No		6	Can read with difficulty	1	1	1	0	0	1	0	1	0	1	1	0	1	0	Yes	apl	Boiling	Own production	2	After 1 hour	5	1	1	4	3	-9	Yes from card	Yes from card	3	3	Same as usual	3	3	3	0	999	999
1	1	0			68	68	0	0	No		10	Can read with difficulty	1	1	1	0	0	0	0	0	0	1	1	0	1	1	Not applicable	No ration card	No water treatment	Own production	1	After 1 hour	6	1	1	20	0	No	No	No	3	2	Same as usual	2	1	2	1	1	Less than usual
1	1	0			0	0	86.2	86.2	No		-8	999	1	1	1	0	0	1	1	1	1	1	1	0	1	0	No	bpl	No water treatment	Purchased from ration shop	1	Don't know	7	1	1	10	7	Yes from recall	No	-9	2	1	Same as usual	3	3	2	0	999	999
1	1	0			0	0	82.90000000000001	82.90000000000001	No		10	Can read easily	1	1	1	1	1	1	1	1	1	1	1	0	1	1	Yes	bpl	Boiling	Own production	1	Within 3 days	7	2	999	999	2	-9	Yes from card	Yes from card	2	3	Same as usual	2	3	2	0	999	999
1	1	0			0	0	85	85	No		-8	999	2	0	0	0	0	0	0	0	0	0	0	0	0	0	Not applicable	No ration card	No water treatment	Purchased from regular shop	1	Within an hour	7	2	999	999	5	Yes from card	No	No	1	2	Same as usual	2	1	1	1	2	Same as usual
1	1	0			80.5	80.5	0	0	No		12	Can read easily	1	1	1	1	1	1	1	1	1	1	1	0	1	1	Not applicable	bpl	No water treatment	Own production	1	Within an hour	7	1	1	15	4	Yes from recall	Yes from recall	Yes from recall	3	1	More than usual	1	1	2	0	999	999
1	1	0			0	0	72.7	72.7	Yes	8	2	Can read with difficulty	1	0	1	1	0	1	0	0	0	1	0	0	1	0	Not applicable	bpl	Boiling	Own production	1	After 1 hour	6	1	1	4	3	Yes from card	Yes from recall	Yes from card	2	2	Same as usual	2	1	1	0	999	999
1	1	0			70	70	0	0	Yes	3	-8	999	1	1	0	0	0	0	0	0	0	0	1	0	1	0	No	No ration card	No water treatment	Own production	1	After 1 hour	5	1	1	36	0	Yes from card	Yes from recall	Yes from recall	2	2	More than usual	2	2	2	1	2	Less than usual
1	1	0			71	71	0	0	Yes	3	11	Can read easily	1	0	0	0	0	0	0	0	0	0	0	0	1	0	Not applicable	No ration card	No water treatment	Purchased from regular shop	1	After 1 hour	6	1	1	10	2	Yes from card	Yes from recall	Yes from card	3	2	Same as usual	1	1	1	0	999	999
1	1	0			0	0	71.3	71.3	Yes	3	7	Can read easily	1	1	1	0	0	1	0	0	0	1	1	0	1	1	No	bpl	Boiling	Own production	1	Within an hour	6	1	1	4	4	Yes from card	Yes from recall	Yes from card	3	2	Same as usual	1	1	1	0	999	999
1	1	0			61	61	0	0	No		12	Can read easily	1	1	1	1	1	1	1	0	1	1	1	1	1	0	No	bpl	No water treatment	Purchased from ration shop	1	Don't know	7	1	1	0	12	Yes from recall	No	No	3	3	Same as usual	2	2	2	0	999	999
1	1	0			55	55	0	0	No		-8	999	1	1	0	0	0	0	0	0	0	0	0	0	1	0	Yes	bpl	No water treatment	Own production	1	Within an hour	0	1	1	25	0	Yes from recall	Yes from recall	Yes from recall	3	2	Same as usual	2	2	1	0	999	999
1	1	0			0	0	81.5	81.5	Yes	1	10	Can read with difficulty	1	1	1	0	0	1	1	0	0	1	1	0	1	0	Not applicable	bpl	No water treatment	Purchased from ration shop	1	Don't know	7	1	1	10	5	Yes from recall	-9	-9	3	2	More than usual	2	3	2	0	999	999
1	1	0			78	78	0	0	No		12	Can read easily	1	1	1	1	1	0	0	1	0	0	1	0	1	0	Yes	No ration card	No water treatment	Own production	1	After 3 days	8	1	1	10	6	Yes from card	No	Yes from card	2	2	Same as usual	2	2	2	0	999	999
1	1	0			0	0	86.5	86.5	Yes	3	3	Can read easily	2	0	1	1	0	1	0	0	0	1	1	0	1	0	No	bpl	Boiling	Own production	1	After 1 hour	6	1	1	3	2	Yes from card	Yes from recall	Yes from card	3	2	Same as usual	1	1	1	0	999	999
1	1	0			71	71	0	0	No		-8	999	1	0	0	0	0	0	0	0	0	0	0	0	0	0	Not applicable	No ration card	No water treatment	Purchased from regular shop	1	Within an hour	6	1	1	20	1	Yes from recall	Yes from recall	Yes from recall	3	1	Less than usual	1	1	1	1	1	Less than usual
1	1	0			60	60	0	0	No		8	Can read easily	1	1	1	0	1	1	1	0	0	1	1	0	1	0	No	bpl	Chlorine	Own production	1	After 1 hour	6	1	1	12	0	No	No	No	2	2	Same as usual	1	1	1	0	999	999
1	1	0			0	0	92.7	92.7	Yes	1	8	Can read easily	1	1	1	0	1	1	1	0	0	1	1	0	1	0	No	bpl	No water treatment	Own production	1	Within an hour	0	1	1	2	2	Yes from recall	Yes from recall	Yes from recall	3	1	Less than usual	2	1	2	0	999	999
1	1	0			67.5	67.5	0	0	Yes	1	-8	999	1	1	0	0	0	1	0	0	0	0	0	0	1	0	No	aay	No water treatment	Purchased from ration shop	1	Within 3 days	0	1	1	17	1	No	No	No	2	2	Same as usual	1	-8	2	1	-8	Not fed at all
1	1	0			67.5	67.5	0	0	No		-8	999	1	1	0	0	0	0	0	0	0	1	0	0	1	0	Not applicable	bpl	No water treatment	Purchased from regular shop	1	Within an hour	6	1	1	2	6	No	No	Yes from card	3	1	Less than usual	1	1	1	1	1	Less than usual
1	1	0			68.09999999999999	68.09999999999999	0	0	No		10	Can read easily	1	1	1	0	0	1	1	0	0	1	1	0	1	0	Not applicable	bpl	No water treatment	Purchased from ration shop	1	Within an hour	7	1	1	10	5	No	-9	No	3	3	Same as usual	1	3	2	0	999	999
1	1	0			0	0	89	89	Yes	1	17	Can read easily	1	1	1	1	1	1	1	1	1	1	1	0	1	1	Not applicable	No ration card	No water treatment	Purchased from regular shop	2	Within 3 days	6	1	1	4	6	Yes from recall	Yes from recall	Yes from recall	3	2	Same as usual	1	2	2	0	999	999
1	1	0			75.09999999999999	75.09999999999999	0	0	Yes	4	5	Can read with difficulty	1	1	1	0	0	1	0	0	0	0	0	0	1	0	Yes	bpl	No water treatment	Own production	1	After 1 hour	6	1	1	15	2	Yes from card	No	Yes from card	2	1	Same as usual	2	2	2	0	999	999
1	1	0			67.5	67.5	0	0	Yes	1	5	Can read easily	1	1	0	0	0	1	0	0	0	0	0	0	0	0	Yes	No ration card	No water treatment	Purchased from regular shop	1	Within an hour	5	1	1	6	3	Yes from card	No	Yes from card	1	2	More than usual	1	1	1	0	999	999
1	1	0			73	73	0	0	Yes	1	-8	999	1	1	1	0	0	1	0	0	0	0	1	0	1	0	No	bpl	Chlorine	Purchased from regular shop	999	999	999		999	999	2	Yes from card	Yes from recall	Yes from recall	1	2	Same as usual	2	2	1	0	999	999
1	1	0			61	61	0	0	No		-8	999	2	0	0	0	0	0	0	0	0	0	0	0	1	0	Not applicable	No ration card	No water treatment	Purchased from regular shop	1	Within 3 days	6	1	1	10	6	Yes from card	Yes from card	Yes from card	1	1	Less than usual	1	1	1	1	1	Less than usual
1	1	0			0	0	82	82	No		7	Can read easily	1	1	1	0	0	1	0	0	0	1	1	0	1	0	Yes	apl	No water treatment	Own production	1	Within an hour	5	2	999	999	2	Yes from card	No	No	1	2	Same as usual	1	1	2	0	999	999
1	1	0			0	0	80.3	80.40000000000001	No		5	Can read with difficulty	1	1	1	1	0	1	0	0	1	1	1	0	1	1	Not applicable	bpl	Boiling	Own production	1	Within 3 days	6	1	1	2	2	-9	No	No	3	3	More than usual	3	3	3	1	3	More than usual
1	1	0			0	0	89.59999999999999	89.59999999999999	No		9	Can read with difficulty	1	1	1	1	1	1	1	0	1	1	1	1	1	0	Not applicable	bpl	Filter with cloth	Purchased from ration shop	1	Within an hour	7	1	1	6	5	Yes from recall	No	No	3	3	Same as usual	3	2	2	0	999	999
1	1	0			79.40000000000001	79.40000000000001	0	0	Yes	3	-8	999	1	0	0	0	0	1	0	0	0	0	0	0	1	0	No	bpl	No water treatment	Own production	1	Within an hour	7	1	1	15	2	Yes from recall	Yes from recall	Yes from recall	1	1	Same as usual	1	1	1	1	1	Less than usual
1	1	0			64.5	64.5	0	0	Yes	2	-8	999	1	1	0	0	0	1	0	0	0	0	0	0	1	0	Yes	bpl	No water treatment	Own production	1	After 1 hour	6	1	1	12	0	No	No	No	1	1	More than usual	2	2	3	0	999	999
1	1	0			72.3	72.3	0	0	No		-8	999	1	1	1	1	0	1	0	0	0	1	1	0	1	0	No	bpl	Boiling	Own production	1	Don't know	8	1	1	6	3	-9	-9	-9	3	3	More than usual	3	3	3	0	999	999
1	1	0			0	0	77.90000000000001	77.90000000000001	No		10	Can read easily	1	1	0	0	0	0	0	0	0	1	1	0	1	0	Not applicable	bpl	Boiling	Own production	-9	Within an hour	6	2	999	999	0	Yes from recall	Yes from recall	Yes from recall	3	1	Same as usual	2	2	2	0	999	999
1	1	0			77	77	0	0	No		10	Can read easily	1	1	1	1	0	1	1	0	0	1	0	0	0	1	Yes	bpl	No water treatment	Purchased from regular shop	1	Within an hour	6	2	999	999	2	Yes from card	No	No	3	2	More than usual	2	3	2	0	999	999
1	1	0			72	72	0	0	Yes	2	-8	999	1	1	0	0	0	0	0	0	0	0	0	0	1	0	No	bpl	No water treatment	Own production	1	Within an hour	7	1	1	15	4	-9	Yes from recall	Yes from recall	2	2	Same as usual	1	-8	2	0	999	999
1	1	0			59	59	0	0	No		-8	999	1	1	0	0	0	0	0	0	0	0	0	0	1	0	Yes	bpl	No water treatment	Purchased from ration shop	1	After 1 hour	6	1	1	12	0	No	No	No	2	2	Same as usual	2	2	2	0	999	999
1	1	0			79.2	79.09999999999999	0	0	Yes	3	3	Can read with difficulty	1	0	1	1	0	1	1	0	0	1	0	0	1	0	No	bpl	Boiling	Own production	1	After 1 hour	6	1	1	4	2	Yes from card	Yes from recall	Yes from card	3	2	Same as usual	2	1	2	0	999	999
1	1	0			54.5	54.5	0	0	Yes	2	-8	999	1	1	0	0	0	1	0	0	0	0	1	0	1	0	Yes	bpl	No water treatment	Own production	2	Within 3 days	0	1	1	10	0	No	No	No	2	2	Same as usual	2	2	2	0	999	999
1	1	0			0	0	84.09999999999999	84.09999999999999	Yes	3	10	Can read easily	1	1	0	0	0	0	0	0	0	1	0	0	1	0	Yes	No ration card	No water treatment	Own production	1	Don't know	6	1	1	5	0	Yes from recall	Yes from recall	Yes from recall	3	1	More than usual	1	1	1	0	999	999
1	1	0			0	0	87.5	87.5	No		10	Can read easily	1	1	1	1	1	1	1	1	1	1	1	1	1	1	No	bpl	No water treatment	Own production	1	After 1 hour	5	1	1	8	4	Yes from recall	No	Yes from recall	2	1	More than usual	2	1	3	0	999	999
1	1	0			72.5	72.5	0	0	Yes	2	9	Can read easily	1	1	1	1	0	1	0	0	1	1	1	0	1	1	No	bpl	Boiling	Own production	1	After 1 hour	6	1	1	4	5	Yes from card	Yes from recall	Yes from card	3	2	Same as usual	1	1	2	1	1	Same as usual
1	1	0			0	0	91.5	91.5	Yes	3	7	Can read with difficulty	1	0	1	1	0	1	1	0	0	1	1	0	1	0	No	bpl	Boiling	Own production	1	After 1 hour	6	1	1	3	2	Yes from card	Yes from recall	Yes from card	3	2	Same as usual	2	1	2	0	999	999
1	1	0			65	65	0	0	Yes	7	10	Can read easily	1	1	1	1	0	1	0	0	1	1	1	0	1	0	No	bpl	Boiling	Own production	1	After 1 hour	6	1	2	999	0	No	Yes from recall	Yes from recall	2	2	More than usual	2	2	3	0	999	999
1	1	0			0	0	81.2	81.2	Yes	2	-8	999	1	1	0	0	0	0	0	0	0	0	0	0	1	0	Yes	bpl	No water treatment	Own production	1	Within an hour	6	2	999	999	2	Yes from card	No	No	1	2	Less than usual	1	2	2	0	999	999
1	1	0			74	74	0	0	No		-8	999	2	0	0	0	0	0	0	0	0	0	0	0	0	0	Not applicable	No ration card	No water treatment	Purchased from regular shop	2	Within 3 days	6	1	1	8	6	Yes from card	No	Yes from card	2	1	Less than usual	2	1	1	1	2	Less than usual
1	1	0			66	66	0	0	Yes	3	9	Can read easily	1	1	0	0	0	1	0	0	0	1	0	0	1	0	No	bpl	Boiling	Own production	1	Within an hour	6	1	1	20	0	No	No	Yes from card	3	3	More than usual	-8	3	3	0	999	999
1	1	0			71.40000000000001	71.5	0	0	Yes	1	10	Can read easily	1	1	1	1	1	1	1	0	1	1	1	1	1	1	Not applicable	No ration card	No water treatment	Own production	1	After 1 hour	6	1	1	7	0	Yes from recall	No	Yes from card	2	1	More than usual	3	3	3	0	999	999
1	1	0			0	0	84.90000000000001	84.90000000000001	Yes	1	-8	999	1	1	0	0	0	1	0	0	0	0	0	0	1	0	Not applicable	bpl	No water treatment	Own production	1	Within an hour	6	1	1	2	2	Yes from recall	No	No	1	1	More than usual	1	1	2	0	999	999
1	1	0			0	0	62	62	Yes	1	-8	999	1	1	0	0	0	0	0	0	0	0	1	0	1	0	Not applicable	bpl	No water treatment	Purchased from ration shop	1	After 1 hour	6	1	1	7	6	No	No	No	2	2	Same as usual	2	2	2	0	999	999
1	1	0			0	0	77.40000000000001	77.40000000000001	Yes	1	10	Can read easily	1	1	1	0	0	1	1	0	1	1	1	0	1	1	No	No ration card	No water treatment	Own production	1	After 1 hour	7	1	1	20	0	Yes from recall	Yes from recall	Yes from recall	3	1	Less than usual	2	2	2	1	3	Less than usual
1	1	0			0	0	80.90000000000001	80.90000000000001	No		-8	999	2	0	1	0	0	0	0	0	0	0	0	0	1	0	Not applicable	apl	No water treatment	Own production	1	Within an hour	6	1	1	7	0	No	No	No	2	2	More than usual	2	2	3	1	2	Same as usual
1	1	0			0	0	56	56	No		8	Can read easily	1	1	0	0	1	0	0	0	0	1	1	0	1	1	Not applicable	No ration card	No water treatment	Own production	1	Within an hour	6	1	1	20	0	No	No	No	3	1	Same as usual	2	2	2	0	999	999
1	1	0			70.5	70.5	0	0	No		-8	999	1	1	0	0	0	1	0	0	0	0	1	0	0	0	No	bpl	No water treatment	Own production	1	Within 3 days	6	1	1	13	2	Yes from card	No	Yes from card	1	1	Less than usual	-8	-8	1	1	-8	Not fed at all
1	1	0			64.5	64.5	0	0	Yes	1	-8	999	1	1	1	1	1	0	1	0	1	1	1	1	1	1	Not applicable	No ration card	Chlorine	Own production	2	After 1 hour	4	1	1	16	0	Yes from card	No	No	2	2	Same as usual	2	2	2	0	999	999
1	1	0			0	0	67	67	Yes	1	-8	999	1	1	1	0	0	1	0	0	0	1	1	0	1	0	No	No ration card	No water treatment	Own production	-9	Don't know	7	1	1	4	4	Yes from recall	-9	-9	3	2	More than usual	2	3	2	0	999	999
1	1	0			0	0	68.40000000000001	68.40000000000001	No		-8	999	1	1	0	0	0	1	1	0	1	1	1	1	1	0	Not applicable	apl	No water treatment	Own production	1	Within an hour	6	1	2	999	6	Yes from card	Yes from card	Yes from card	2	2	Same as usual	1	1	1	0	999	999
1	1	0			72	72	0	0	Yes	2	-8	999	1	1	0	0	0	0	0	0	0	0	0	0	0	0	Yes	No ration card	No water treatment	Own production	1	After 1 hour	7	1	1	4	5	Yes from card	Yes from card	No	1	1	Less than usual	1	1	1	0	999	999
1	1	0			76.2	76.2	0	0	Yes	3	9	Can read easily	1	1	1	0	0	1	0	0	1	1	1	0	1	0	No	bpl	Boiling	Own production	1	After 1 hour	6	1	1	6	2	Yes from card	Yes from card	Yes from card	3	2	Same as usual	1	1	2	0	999	999
1	1	0			75	75	0	0	Yes	2	-8	999	1	0	0	0	0	1	0	0	0	0	0	0	0	0	Not applicable	No ration card	No water treatment	Purchased from regular shop	1	After 1 hour	7	1	1	18	0	Yes from recall	-9	No	3	1	Less than usual	1	2	2	0	999	999
1	1	0			0	0	84.5	84	Yes	1	-8	999	1	1	1	0	0	1	0	0	1	0	1	0	1	0	No	aay	No water treatment	Own production	1	Within 3 days	7	1	1	8	6	Yes from recall	Yes from recall	Yes from recall	3	1	Same as usual	2	2	2	0	999	999
1	1	0			0	0	92.59999999999999	92.59999999999999	Yes	3	7	Can read easily	1	1	1	0	0	1	1	0	1	1	0	0	1	0	No	No ration card	Boiling	Own production	2	After 1 hour	6	1	1	4	3	Yes from card	Yes from card	Yes from card	3	3	Same as usual	3	3	2	0	999	999
1	1	0			78.5	78.5	0	0	Yes	3	10	Can read easily	1	1	1	1	1	0	0	0	0	1	1	0	1	1	Yes	No ration card	Boiling	Own production	1	Within an hour	7	1	1	20	2	Yes from card	No	No	3	1	Less than usual	3	1	3	1	3	Less than usual
1	1	0			65.59999999999999	65.59999999999999	0	0	Yes	5	-8	999	2	1	0	0	0	1	0	0	0	0	0	0	1	0	Yes	bpl	No water treatment	Own production	1	Within an hour	6	1	1	9	0	No	Yes from recall	Yes from recall	2	2	More than usual	2	2	3	0	999	999
1	1	0			0	0	85.3	85.3	No		-8	999	1	1	0	0	0	0	0	0	0	0	1	0	1	0	Not applicable	bpl	No water treatment	Purchased from regular shop	1	Within an hour	6	1	1	17	2	Yes from recall	Yes from recall	Yes from recall	1	1	More than usual	1	2	2	0	999	999
1	1	0			78.40000000000001	78.40000000000001	0	0	No		-8	999	1	1	1	1	0	1	0	0	0	1	1	0	1	0	Yes	bpl	Boiling	Own production	-9	Within 3 days	7	1	1	4	2	-9	No	Yes from recall	3	3	More than usual	3	3	3	0	999	999
1	1	0			0	0	88.90000000000001	88.90000000000001	Yes	2	-8	999	1	1	0	0	0	0	0	0	0	1	0	0	1	0	Yes	bpl	No water treatment	Own production	1	Within an hour	7	2	999	999	0	Yes from recall	No	No	3	1	Less than usual	2	2	2	0	999	999
1	1	0			0	0	75	75	No		10	Can read easily	1	1	1	0	1	1	1	0	1	1	1	0	1	0	No	bpl	No water treatment	Own production	1	After 1 hour	0	1	1	12	0	No	No	No	1	1	Same as usual	1	1	1	0	999	999
1	1	0			61.1	61	0	0	Yes	2	5	Can read with difficulty	1	1	1	1	0	1	0	0	1	1	1	0	1	0	Yes	bpl	Boiling	Own production	-9	Within 3 days	0	1	1	4	0	-9	Yes from card	Yes from card	3	3	More than usual	3	3	3	0	999	999
1	1	0			87	87	0	0	No		10	Can read easily	1	1	0	1	0	1	0	0	0	0	1	0	1	0	Yes	No ration card	No water treatment	Purchased from regular shop	1	Within 3 days	6	1	1	4	6	Yes from card	Yes from card	Yes from card	2	1	Less than usual	1	1	1	0	999	999
1	1	0			84.59999999999999	84.59999999999999	0	0	No		-8	999	1	1	1	0	0	0	0	0	0	1	1	0	1	1	Not applicable	bpl	Boiling	Own production	-9	Within 3 days	6	2	999	999	2	-9	Yes from card	Yes from card	2	3	Same as usual	3	2	2	0	999	999
1	1	0			0	0	83	83	Yes	3	-8	999	1	1	0	0	0	0	0	0	0	1	1	0	1	0	No	bpl	No water treatment	Own production	1	Within an hour	7	1	1	15	3	Yes from recall	Yes from recall	Yes from recall	3	1	Same as usual	2	1	1	0	999	999
1	1	0			0	0	62	62	Yes	3	-8	999	1	1	0	0	0	1	0	0	0	0	0	0	0	0	Yes	bpl	No water treatment	Own production	1	Within an hour	6	1	1	23	0	Yes from recall	Yes from recall	Yes from recall	1	1	Less than usual	2	1	1	0	999	999
1	1	0			0	0	82	82	No		-8	999	1	1	0	0	0	1	0	0	0	0	0	0	1	0	No	No ration card	No water treatment	Purchased from regular shop	1	Within an hour	6	1	1	10	5	No	No	Yes from recall	1	1	Less than usual	1	1	1	1	1	Less than usual
1	1	0			0	0	70	70	No		-8	999	1	1	0	0	0	1	0	0	0	0	1	0	1	0	Yes	bpl	No water treatment	Purchased from regular shop	1	After 1 hour	6	2	999	999	6	Yes from card	No	No	2	1	Less than usual	1	1	1	0	999	999
1	1	0			0	0	84	84	Yes	4	12	Can read easily	1	1	1	0	1	1	1	1	1	1	1	1	1	1	Yes	No ration card	No water treatment	Own production	2	Within 3 days	6	1	1	9	4	Yes from recall	Yes from recall	Yes from recall	2	2	Same as usual	2	2	2	0	999	999
1	1	0			0	0	82	82	Yes	2	-8	999	1	1	1	1	1	1	1	0	1	1	1	0	1	0	Yes	No ration card	No water treatment	Own production	1	After 1 hour	7	1	1	4	5	Yes from card	Yes from card	No	3	2	Same as usual	2	2	2	0	999	999
1	1	0			72.40000000000001	72.40000000000001	0	0	Yes	5	-8	999	2	1	0	0	0	0	0	0	0	0	1	0	0	0	Yes	bpl	No water treatment	Own production	1	Within an hour	6	1	1	8	0	No	Yes from recall	Yes from recall	1	2	More than usual	2	2	3	0	999	999
1	1	0			62.1	62.1	0	0	Yes	6	-8	999	2	1	0	0	0	0	0	0	0	0	0	0	0	0	Yes	bpl	No water treatment	Own production	1	Within an hour	6	1	1	9	0	No	Yes from recall	Yes from recall	2	2	Same as usual	2	2	2	0	999	999
1	1	0			64	64	0	0	Yes	3	-8	999	1	1	0	0	0	0	0	0	0	0	0	0	1	0	No	aay	No water treatment	Own production	1	After 1 hour	6	1	1	20	4	No	Yes from recall	Yes from recall	1	1	More than usual	1	1	3	0	999	999
1	1	0			0	0	86.09999999999999	86.09999999999999	Yes	1	4	Can read with difficulty	1	1	1	0	0	1	1	0	0	1	1	0	1	0	Not applicable	bpl	No water treatment	Purchased from ration shop	1	Don't know	7	1	1	10	7	Yes from recall	Yes from recall	Yes from recall	2	3	Same as usual	3	3	2	0	999	999
1	1	0			70.5	70.5	0	0	No		7	Can read with difficulty	1	1	1	1	1	1	1	0	0	1	1	0	1	0	Yes	bpl	No water treatment	Own production	1	After 1 hour	6	1	1	10	6	No	No	No	2	2	Same as usual	1	1	1	0	999	999
1	1	0			0	0	88.09999999999999	88.09999999999999	No		10	Can read easily	1	1	1	0	0	1	0	1	0	1	1	1	1	0	No	bpl	No water treatment	Own production	1	Don't know	7	1	1	0	0	Yes from recall	Yes from recall	Yes from recall	3	2	Same as usual	3	2	3	0	999	999
1	1	0			68	68	0	0	Yes	4	3	Can read with difficulty	1	0	1	1	0	1	0	0	0	1	1	0	1	0	No	bpl	Boiling	Own production	1	After 1 hour	0	1	1	3	0	Yes from card	-9	-9	3	2	Same as usual	2	2	1	0	999	999
1	1	0			0	0	80	80	Yes	1	5	Cannot read	1	0	0	0	0	0	0	0	0	0	0	0	1	0	Yes	No ration card	No water treatment	Own production	1	Within 3 days	4	1	1	8	2	Yes from card	No	Yes from card	2	2	Same as usual	2	2	2	0	999	999
1	1	0			77.09999999999999	77.09999999999999	0	0	No		-8	999	1	1	0	0	0	0	0	0	0	1	1	0	1	0	No	bpl	Boiling	Own production	-9	Don't know	6	1	1	5	3	-9	Yes from card	Yes from card	3	2	Same as usual	3	2	2	0	999	999
1	1	0			72	72	0	0	No		-8	999	1	1	0	0	0	1	0	0	0	0	1	0	1	0	No	bpl	No water treatment	Own production	1	Within 3 days	6	1	1	8	2	Yes from recall	No	No	1	1	Same as usual	1	1	2	0	999	999
1	1	0			0	0	85	85	Yes	4	10	Can read easily	1	1	1	1	0	1	1	0	1	1	1	0	1	0	No	bpl	Boiling	Own production	1	After 1 hour	6	1	1	4	4	Yes from card	Yes from recall	Yes from card	3	2	Same as usual	2	2	1	1	1	Same as usual
1	1	0			70	70	0	0	Yes	3	-8	999	1	1	1	0	0	1	0	0	0	0	0	0	1	0	Yes	bpl	No water treatment	Own production	1	Within an hour	7	1	1	15	1	Yes from recall	Yes from recall	Yes from recall	3	1	Same as usual	1	2	2	1	2	Less than usual
1	1	0			0	0	82.40000000000001	82.40000000000001	Yes	2	4	Can read with difficulty	1	0	1	1	0	1	0	0	0	1	1	0	1	0	No	bpl	Boiling	Own production	1	After 1 hour	6	1	1	4	4	Yes from card	Yes from recall	Yes from card	3	2	Same as usual	2	1	1	1	3	Same as usual
1	1	0			60.2	60.2	0	0	Yes	5	2	Cannot read	2	1	0	0	0	0	0	0	0	0	0	0	1	0	Yes	bpl	No water treatment	Own production	1	Within an hour	6	1	1	9	0	No	Yes from recall	Yes from recall	2	2	More than usual	2	2	3	0	999	999
1	1	0			0	0	80	80	No		9	Can read easily	1	1	1	0	0	1	1	0	0	0	1	0	1	0	Yes	bpl	No water treatment	Purchased from regular shop	1	Within an hour	6	1	1	7	4	Yes from card	Yes from card	Yes from card	2	2	Same as usual	1	1	1	0	999	999
1	1	0			70.2	70.2	0	0	Yes	3	-8	999	1	1	1	0	0	1	1	0	0	1	1	0	1	0	No	aay	No water treatment	Own production	1	After 1 hour	6	1	1	7	5	Yes from card	No	Yes from card	3	3	More than usual	3	3	3	0	999	999
1	1	0			67	67	0	0	Yes	2	-8	999	1	1	0	0	0	1	0	0	0	0	0	0	1	0	Not applicable	aay	No water treatment	Own production	1	Within 3 days	6	1	1	12	2	Yes from card	No	Yes from card	2	2	Same as usual	2	2	2	0	999	999
1	1	0			54	54	0	0	Yes	4	10	Can read easily	1	1	1	1	1	0	0	1	0	1	1	0	1	0	Not applicable	No ration card	No water treatment	Purchased from regular shop	1	Within an hour	0	1	1	5	0	No	No	No	2	1	More than usual	2	1	3	0	999	999
1	1	0			70.5	70.5	0	0	Yes	2	-8	999	1	1	0	0	0	0	0	0	0	0	1	0	1	0	Yes	No ration card	No water treatment	Own production	1	After 1 hour	5	1	1	8	6	Yes from card	No	Yes from card	1	1	Same as usual	1	1	2	0	999	999
1	1	0			80.2	80.3	0	0	Yes	3	3	Cannot read	1	1	0	0	0	0	0	0	0	1	0	0	1	0	No	apl	No water treatment	Own production	1	Within an hour	7	1	1	15	2	Yes from recall	Yes from recall	Yes from recall	3	1	Less than usual	2	2	2	0	999	999
1	1	0			75.2	75.2	0	0	Yes	4	5	Can read with difficulty	1	0	1	1	0	1	1	0	0	1	0	0	1	0	No	bpl	Boiling	Own production	1	After 1 hour	6	1	1	6	3	Yes from card	Yes from recall	Yes from card	3	2	Same as usual	1	1	2	0	999	999
1	1	0			0	0	72.3	72.3	Yes	5	8	Can read easily	1	1	1	0	0	1	0	0	1	1	1	0	1	1	No	bpl	Boiling	Own production	1	After 1 hour	6	1	1	3	3	Yes from card	Yes from recall	Yes from card	3	2	Same as usual	2	1	1	1	3	Same as usual
1	1	0			0	0	82.2	82.2	Yes	1	4	Can read with difficulty	1	1	1	0	0	1	0	0	0	1	1	0	1	0	Not applicable	bpl	Filter with cloth	Purchased from ration shop	1	Within an hour	7	1	1	8	4	Yes from recall	-9	No	3	2	More than usual	2	2	2	1	2	More than usual
1	1	0			59.5	59.5	0	0	Yes	1	5	Can read with difficulty	1	1	0	0	0	0	0	0	0	0	1	0	0	0	Yes	No ration card	Chlorine	Purchased from regular shop	1	After 3 days	0	1	1	10	0	No	No	No	2	2	More than usual	2	2	3	0	999	999
1	1	0			0	0	67.3	67.2	Yes	2	4	Can read with difficulty	1	1	1	1	0	1	1	0	0	1	1	0	1	0	No	No ration card	No water treatment	Own production	1	After 1 hour	7	1	1	6	5	Yes from card	Yes from card	Yes from card	3	3	More than usual	3	3	3	0	999	999
1	1	0			0	0	71.5	71.5	No		5	Can read easily	2	0	0	0	0	1	0	0	0	0	1	0	1	0	No	bpl	No water treatment	Own production	1	Within an hour	6	2	999	999	0	No	Yes from recall	Yes from recall	2	2	More than usual	2	2	3	0	999	999
1	1	0			63	63	0	0	No		-8	999	1	1	0	0	0	1	0	0	0	0	0	0	0	0	Not applicable	No ration card	No water treatment	Purchased from regular shop	1	Within an hour	6	1	1	0	6	No	Yes from recall	No	3	1	Less than usual	1	1	1	0	999	999
1	1	0			0	0	75	75	No		-8	999	1	1	0	0	0	0	0	0	0	0	0	0	0	0	No	bpl	No water treatment	Purchased from regular shop	1	Within 3 days	6	2	999	999	10	No	No	No	3	2	Same as usual	1	2	1	1	1	Not fed at all
1	1	0			0	0	0	0	Yes	13	8	Can read easily	2	1	0	0	0	0	0	0	0	0	1	0	1	0	Yes	apl	Boiling	Purchased from regular shop	1	Within an hour	6	1	1	10	0	No	Yes from recall	Yes from recall	2	2	Same as usual	2	2	2	0	999	999
1	1	0			57	57	0	0	No		9	Can read with difficulty	1	1	1	1	1	1	1	0	1	1	1	0	1	1	Not applicable	bpl	No water treatment	Purchased from ration shop	1	Don't know	0	1	1	10	0	No	No	No	3	2	More than usual	2	2	3	0	999	999
1	2	0			0	0	78	78	No		-8	999	1	1	0	0	0	0	0	0	0	1	0	0	1	0	Not applicable	No ration card	No water treatment	Own production	2	After 1 hour	12	1	1	7	2	No	Yes from recall	Yes from recall	2	2	Same as usual	2	2	2	0	999	999
1	2	0			69.5	69.5	0	0	No		12	Can read easily	1	1	1	1	1	1	0	1	0	1	1	1	1	1	Not applicable	bpl	No water treatment	Own production	1	Within an hour	6	1	1	12	3	Yes from card	No	Yes from card	2	3	Same as usual	1	3	2	0	999	999
1	2	0			71.5	71.5	0	0	No		12	Can read easily	1	1	1	1	0	1	1	0	1	1	1	0	0	1	Not applicable	No ration card	No water treatment	Own production	1	After 1 hour	8	1	1	4	0	No	No	No	1	1	Less than usual	1	1	1	0	999	999
1	2	0			75	75	0	0	Yes	2	9	Can read easily	1	1	1	1	1	0	0	1	0	1	1	0	1	0	No	bpl	No water treatment	Purchased from regular shop	1	Within an hour	6	1	1	14	6	Yes from card	Yes from recall	No	2	2	Same as usual	2	2	2	0	999	999
1	2	0			76.3	76.3	0	0	No		-8	999	1	1	1	0	0	1	1	0	0	1	1	0	1	0	Yes	bpl	Boiling	Own production	1	Within an hour	7	1	1	15	4	No	No	No	2	2	Same as usual	2	2	2	0	999	999
1	2	0			0	0	71.2	71.3	No		-8	999	1	0	0	0	0	1	0	0	0	1	1	0	1	0	Not applicable	No ration card	No water treatment	Purchased from regular shop	1	Within an hour	8	1	1	14	4	No	Yes from recall	Yes from recall	2	2	Same as usual	2	2	2	0	999	999
1	2	0			75.40000000000001	75.40000000000001	0	0	Yes	1	-8	999	1	1	0	0	0	1	0	0	0	0	1	0	0	0	Not applicable	bpl	No water treatment	Own production	1	Within an hour	6	1	1	5	0	Yes from card	Yes from recall	Yes from recall	3	1	Less than usual	2	1	2	0	999	999
1	2	0			77.09999999999999	77.2	0	0	No		10	Can read easily	1	1	1	1	1	1	1	0	1	1	1	0	1	1	Not applicable	bpl	No water treatment	Own production	1	Within an hour	6	1	1	9	6	Yes from recall	Yes from recall	Yes from recall	2	2	Same as usual	2	2	2	0	999	999
1	2	0			74.5	74.5	0	0	Yes	2	7	Can read easily	1	1	0	0	0	1	0	0	0	0	0	0	0	0	No	bpl	No water treatment	Purchased from regular shop	1	Within an hour	6	1	1	12	2	Yes from card	No	No	3	2	More than usual	1	1	3	0	999	999
1	2	0			53.5	53.5	0	0	Yes	4	-8	999	1	1	0	0	0	0	0	0	0	1	0	0	1	0	No	bpl	No water treatment	Own production	1	After 1 hour	0	1	1	12	0	Yes from card	No	Yes from card	2	2	Same as usual	1	2	2	0	999	999
1	2	0			69	69	0	0	Yes	1	10	Can read easily	1	1	1	1	1	1	0	1	0	1	1	0	1	0	Yes	bpl	No water treatment	Own production	1	Within an hour	1	1	1	10	1	No	No	No	3	1	More than usual	3	1	2	1	1	Less than usual
1	2	0			0	0	76.3	76.3	Yes	3	-8	999	1	1	0	0	0	0	0	1	0	0	0	0	1	0	Not applicable	bpl	No water treatment	Purchased from regular shop	1	After 1 hour	6	1	1	20	2	Yes from card	No	Yes from card	2	2	Same as usual	1	1	1	0	999	999
1	2	0			0	0	53.5	53.4	No		-8	999	1	1	0	0	0	0	0	0	0	0	0	0	1	0	Not applicable	bpl	No water treatment	Purchased from regular shop	1	After 1 hour	0	1	1	10	0	No	No	No	1	1	Less than usual	1	1	1	0	999	999
1	2	0			0	0	73.40000000000001	73.40000000000001	No		3	Can read with difficulty	1	1	1	1	1	1	1	0	0	1	1	0	0	0	Not applicable	No ration card	No water treatment	Own production	1	After 1 hour	7	1	1	8	5	No	No	No	2	2	Same as usual	2	2	2	0	999	999
1	2	0			0	0	80.59999999999999	80.59999999999999	No		8	Can read easily	1	1	0	0	0	1	1	0	0	1	1	0	1	0	Yes	bpl	No water treatment	Own production	1	Within an hour	8	1	1	5	4	Yes from recall	No	Yes from recall	1	1	Less than usual	1	1	1	0	999	999
1	2	0			76	76	0	0	No		-8	999	1	1	0	0	0	1	0	0	1	1	1	0	0	0	Not applicable	bpl	No water treatment	Own production	1	After 1 hour	6	1	1	4	4	Yes from recall	No	No	3	2	More than usual	1	3	3	0	999	999
1	2	0			0	0	86	86	Yes	2	9	Can read easily	1	1	0	1	0	0	0	0	0	1	1	0	1	0	Yes	No ration card	Filter with cloth	Own production	1	Within an hour	6	1	1	6	3	Yes from recall	Yes from recall	Yes from recall	1	1	Less than usual	1	1	1	0	999	999
1	2	0			0	0	77	77	Yes	4	12	Can read easily	1	1	0	0	0	0	0	0	0	1	0	0	0	0	Yes	No ration card	No water treatment	Own production	1	After 1 hour	6	1	1	12	2	Yes from card	No	No	3	2	Less than usual	1	2	2	0	999	999
1	2	0			0	0	90.59999999999999	90.59999999999999	Yes	2	-8	999	1	0	0	0	0	0	0	0	0	1	1	0	1	0	Not applicable	bpl	No water treatment	Purchased from regular shop	1	After 1 hour	6	2	999	999	6	Yes from recall	No	Yes from recall	3	3	More than usual	2	2	2	0	999	999
1	2	0			0	0	95.09999999999999	95.09999999999999	No		10	Can read easily	1	1	1	1	1	1	1	0	1	1	1	0	1	1	Not applicable	bpl	No water treatment	Own production	1	Within an hour	6	1	1	4	7	Yes from recall	Yes from recall	Yes from recall	2	2	Same as usual	2	2	2	0	999	999
1	2	0			70	70	0	0	Yes	2	9	Can read easily	1	1	0	1	0	0	0	0	0	0	1	0	0	0	Yes	bpl	No water treatment	Purchased from regular shop	1	After 1 hour	2	1	1	6	2	Yes from card	No	No	3	1	More than usual	1	2	3	0	999	999
1	2	0			0	0	90.5	90.5	Yes	4	3	Can read with difficulty	1	0	1	0	0	0	0	0	0	1	1	0	1	0	Yes	bpl	No water treatment	Own production	1	Within an hour	6	1	1	10	4	Yes from recall	Yes from recall	Yes from recall	1	1	Less than usual	1	1	1	0	999	999
1	2	0			85	85	0	0	Yes	1	-8	999	1	0	0	0	0	1	0	0	0	0	0	0	0	0	Not applicable	aay	No water treatment	Own production	1	Within 3 days	1	1	2	999	1	No	No	No	2	1	More than usual	1	1	1	0	999	999
1	2	0			0	0	85.5	85.5	Yes	1	10	Can read easily	1	1	1	0	1	1	0	0	0	1	1	0	1	0	Yes	bpl	No water treatment	Own production	1	After 1 hour	6	1	1	12	4	Yes from card	No	Yes from card	2	2	Same as usual	1	1	1	0	999	999
1	2	0			64.5	64.5	0	0	Yes	3	3	Cannot read	1	1	1	0	0	0	0	1	0	0	1	0	1	0	Yes	bpl	No water treatment	Own production	1	Within an hour	0	1	1	12	0	No	No	No	2	2	Same as usual	2	2	2	0	999	999
1	2	0			0	0	91	91	No		9	Can read easily	1	1	1	1	1	0	0	0	0	1	0	0	1	0	Yes	bpl	No water treatment	Own production	1	After 1 hour	6	1	1	8	3	Yes from card	Yes from recall	Yes from recall	1	1	Less than usual	1	1	1	0	999	999
1	2	0			0	0	83.59999999999999	83.59999999999999	No		-8	999	1	1	0	0	0	0	0	0	0	0	0	0	1	0	Yes	No ration card	No water treatment	Own production	1	Within an hour	7	1	1	8	8	Yes from recall	No	Yes from recall	1	1	Less than usual	1	1	1	0	999	999
1	2	0			56.5	56.5	0	0	Yes	1	-8	999	1	1	0	0	0	0	0	0	0	0	0	0	1	0	Not applicable	No ration card	No water treatment	Purchased from regular shop	1	After 1 hour	0	1	1	17	0	No	No	No	2	2	Same as usual	2	2	2	0	999	999
1	2	0			70.8	70.8	0	0	No		10	Can read easily	1	1	1	1	0	1	1	0	1	1	1	0	1	0	Yes	bpl	No water treatment	Own production	1	After 1 hour	6	1	1	2	7	Yes from card	Yes from recall	No	2	2	Same as usual	2	2	2	0	999	999
1	2	0			66	66	0	0	No		6	Can read with difficulty	1	1	1	0	0	1	0	0	0	1	1	0	1	0	Yes	bpl	No water treatment	Purchased from ration shop	1	After 1 hour	6	2	999	999	1	No	No	No	3	3	More than usual	2	2	3	0	999	999
1	2	0			0	0	87.59999999999999	87.59999999999999	Yes	3	-8	999	1	1	1	0	0	1	0	0	0	1	0	0	1	0	Not applicable	bpl	No water treatment	Own production	1	After 1 hour	6	1	2	999	4	Yes from card	No	No	2	2	Less than usual	1	3	1	0	999	999
1	2	0			0	0	82.3	82.3	Yes	2	7	Can read with difficulty	1	1	1	0	0	1	0	0	0	0	0	0	0	0	Yes	bpl	No water treatment	Own production	1	After 1 hour	6	1	1	8	3	Yes from card	No	No	3	1	More than usual	3	1	3	0	999	999
1	2	0			65	64	0	0	Yes	4	3	Can read with difficulty	1	1	0	0	0	0	0	0	0	0	1	0	1	0	Yes	No ration card	No water treatment	Purchased from regular shop	1	After 1 hour	6	2	999	999	2	Yes from card	No	Yes from card	2	2	Same as usual	2	2	2	0	999	999
1	2	0			75.59999999999999	75.59999999999999	0	0	No		5	Can read with difficulty	1	1	1	0	0	1	1	0	0	1	1	0	1	0	Not applicable	No ration card	No water treatment	Purchased from regular shop	1	Within an hour	6	1	1	10	7	Yes from card	Yes from card	Yes from card	2	2	Same as usual	2	2	2	0	999	999
1	2	0			0	0	97.3	97.3	Yes	1	10	Can read easily	1	1	1	1	0	1	1	0	1	1	1	0	1	1	Yes	bpl	Boiling	Own production	1	After 1 hour	6	1	1	12	3	Yes from card	Yes from card	Yes from card	3	2	Less than usual	1	2	2	0	999	999
1	2	0			66.2	66.2	0	0	Yes	3	6	Can read easily	1	1	0	0	0	1	1	0	0	1	1	0	1	1	Not applicable	bpl	Filter with cloth	Own production	1	Within an hour	6	1	1	6	4	Yes from card	Yes from card	Yes from card	3	2	Less than usual	2	2	1	0	999	999
1	2	0			0	0	66	66	Yes	3	8	Can read with difficulty	1	1	1	0	0	1	0	0	0	1	1	0	1	0	Not applicable	No ration card	No water treatment	Own production	1	Within an hour	6	2	999	999	0	Yes from recall	No	No	2	2	Same as usual	2	2	2	0	999	999
1	2	0			65	65	0	0	No		-8	999	1	1	0	0	0	1	0	0	0	0	0	0	1	0	Yes	bpl	No water treatment	Own production	1	After 1 hour	6	1	1	10	3	No	No	No	1	1	Same as usual	1	3	2	0	999	999
1	2	0			59	59	0	0	Yes	1	5	Can read with difficulty	1	1	1	0	0	1	0	0	1	1	1	0	1	0	Yes	No ration card	Boiling	Own production	1	Within an hour	0	1	1	15	0	No	No	No	2	2	Same as usual	2	2	2	0	999	999
1	2	0			58.5	59	0	0	Yes	2	-8	999	1	0	1	0	0	0	0	0	0	0	1	0	1	0	Not applicable	No ration card	No water treatment	Own production	1	After 1 hour	0	1	1	8	2	-9	No	No	1	1	More than usual	1	1	3	0	999	999
1	2	0			75.3	75.3	0	0	Yes	1	5	Can read easily	1	1	0	0	0	0	0	0	0	0	0	0	1	0	Not applicable	bpl	No water treatment	Purchased from ration shop	1	After 1 hour	6	2	999	999	4	Yes from card	No	No	2	2	Same as usual	2	2	2	0	999	999
1	2	0			0	0	76.59999999999999	76.59999999999999	Yes	3	8	Can read easily	1	1	1	1	1	1	1	0	1	1	1	0	1	1	Yes	No ration card	No water treatment	Own production	1	Within an hour	12	1	1	3	8	Yes from recall	No	Yes from recall	2	2	Same as usual	2	2	2	0	999	999
1	2	0			0	0	88	88	Yes	4	8	Can read easily	1	1	1	0	0	0	0	0	0	1	0	0	1	0	Yes	bpl	No water treatment	Own production	1	After 1 hour	6	1	1	6	4	Yes from recall	Yes from recall	Yes from recall	1	1	Less than usual	1	1	1	0	999	999
1	2	0			0	0	83.5	83.5	No		8	Can read with difficulty	1	1	1	1	0	1	1	0	0	1	1	0	1	0	Yes	bpl	Boiling	Own production	1	Within an hour	6	1	1	8	7	Yes from recall	Yes from recall	Yes from recall	2	2	Same as usual	2	2	2	0	999	999
1	2	0			67	67	0	0	No		15	Can read easily	1	1	1	1	0	1	1	0	0	1	1	0	0	0	Yes	No ration card	No water treatment	Own production	1	After 1 hour	6	1	1	4	2	Yes from card	No	No	1	1	Less than usual	1	1	1	0	999	999
1	2	0			80.5	80.5	0	0	No		10	Can read easily	1	1	0	0	0	1	0	0	0	1	0	0	1	0	Yes	bpl	No water treatment	Own production	1	After 1 hour	6	1	1	12	2	Yes from card	No	Yes from recall	3	1	Same as usual	2	2	2	1	2	Less than usual
1	2	0			0	0	77	77	No		15	Can read easily	1	1	1	1	1	1	1	0	1	1	1	0	1	1	Not applicable	apl	No water treatment	Purchased from regular shop	1	After 1 hour	6	1	2	999	1	Yes from card	No	Yes from recall	3	2	More than usual	3	3	3	1	2	More than usual
1	2	0			60	60	0	0	No		9	Can read easily	1	1	1	1	1	1	1	0	1	1	1	0	0	1	No	No ration card	Filter with cloth	Own production	1	Within an hour	0	1	1	7	0	Yes from card	No	No	-8	2	Same as usual	1	1	2	0	999	999
1	2	0			51	50.8	0	0	Yes	3	6	Can read with difficulty	1	1	0	0	1	0	0	0	0	0	1	0	1	0	No	No ration card	No water treatment	Own production	1	After 1 hour	0	1	1	12	0	No	No	No	3	3	More than usual	3	3	3	0	999	999
1	2	0			78	78	0	0	No		-8	999	1	1	0	0	0	1	0	0	0	0	1	0	1	0	Yes	bpl	No water treatment	Own production	1	After 1 hour	6	2	999	999	2	Yes from card	No	No	3	1	More than usual	1	1	3	0	999	999
1	2	0			0	0	84.09999999999999	84.09999999999999	No		-8	999	1	1	1	0	0	1	1	0	0	1	1	0	1	0	Yes	bpl	No water treatment	Own production	1	After 1 hour	6	1	1	6	3	Yes from card	Yes from recall	No	3	3	More than usual	1	2	3	0	999	999
1	2	0			82.7	82.7	0	0	No		10	Can read easily	1	1	1	0	0	1	1	0	1	1	1	0	0	0	Not applicable	No ration card	No water treatment	Own production	1	Within an hour	6	1	2	999	5	No	Yes from recall	No	2	2	More than usual	2	3	3	0	999	999
1	2	0			59	59	0	0	Yes	4	10	Can read easily	1	1	1	0	0	0	0	0	0	0	0	0	1	0	Yes	bpl	Filter with cloth	Own production	1	After 1 hour	0	1	1	10	0	No	Yes from recall	Yes from recall	2	2	Same as usual	1	1	1	0	999	999
1	2	0			66	66	0	0	Yes	3	-8	999	2	0	0	0	0	0	0	0	0	0	0	0	0	0	Yes	bpl	No water treatment	Own production	1	After 1 hour	6	1	1	6	2	No	No	No	3	1	More than usual	1	2	3	0	999	999
1	2	0			0	0	90.5	90.5	No		9	Can read easily	1	1	1	1	0	1	0	0	0	1	1	0	1	1	Yes	bpl	Boiling	Own production	1	Within an hour	6	1	2	999	6	Yes from recall	Yes from recall	Yes from recall	2	2	Same as usual	2	2	2	0	999	999
1	2	0			0	0	63.3	63.3	No		-8	999	1	1	0	0	0	1	0	0	0	0	0	0	1	0	Yes	No ration card	No water treatment	Own production	1	Within an hour	6	1	1	12	8	Yes from recall	No	Yes from recall	2	2	Same as usual	2	2	2	0	999	999
1	2	0			74	74	0	0	No		10	Can read easily	1	1	1	1	0	1	0	0	1	1	1	0	1	0	Not applicable	bpl	No water treatment	Own production	1	Within an hour	6	1	1	7	6	Yes from recall	Yes from recall	Yes from recall	2	2	Same as usual	2	2	2	0	999	999
1	2	0			77	77	0	0	Yes	2	8	Can read easily	1	1	0	0	0	0	0	0	0	0	1	0	1	0	Yes	No ration card	No water treatment	Own production	1	After 1 hour	6	1	1	16	0	Yes from recall	Yes from recall	Yes from recall	2	2	Same as usual	2	2	2	0	999	999
1	2	0			72.59999999999999	72.59999999999999	0	0	Yes	1	-8	999	1	1	0	0	0	0	0	0	0	0	0	0	1	0	Yes	No ration card	No water treatment	Own production	1	After 1 hour	6	1	1	10	2	Yes from card	No	No	1	1	Same as usual	2	1	2	0	999	999
1	2	0			74.90000000000001	74.90000000000001	0	0	Yes	4	5	Can read easily	1	1	0	0	0	0	0	0	0	0	1	0	1	0	Yes	No ration card	No water treatment	Purchased from regular shop	1	After 1 hour	6	1	1	8	2	Yes from card	Yes from recall	Yes from card	2	2	Same as usual	2	2	2	0	999	999
1	2	0			67.40000000000001	67.40000000000001	0	0	No		10	Can read easily	1	1	1	1	0	1	1	0	0	1	1	1	1	0	No	No ration card	No water treatment	Purchased from regular shop	1	Within 3 days	7	1	1	8	6	Yes from card	No	No	2	2	Same as usual	2	2	2	0	999	999
1	2	0			0	0	75	75	No		-8	999	1	1	1	0	0	0	0	0	0	1	1	0	1	0	Not applicable	No ration card	No water treatment	Purchased from regular shop	1	Within an hour	6	1	1	9	4	Yes from recall	Yes from recall	Yes from recall	3	3	More than usual	3	3	3	1	3	More than usual
1	2	0			72	72	0	0	No		-8	999	1	1	0	0	0	0	0	0	0	0	0	0	1	0	Yes	bpl	No water treatment	Purchased from regular shop	1	After 1 hour	6	1	1	14	3	Yes from card	No	Yes from recall	1	1	Less than usual	1	1	1	1	1	Less than usual
1	2	0			68	68	0	0	Yes	1	8	Can read easily	1	1	1	1	1	1	1	0	1	1	1	0	1	1	Not applicable	No ration card	No water treatment	Own production	1	Within an hour	0	1	1	20	0	Yes from recall	No	No	1	2	Same as usual	2	2	2	0	999	999
1	2	0			84	84	0	0	No		13	Can read easily	1	1	1	1	1	1	1	1	0	1	1	0	1	0	Yes	No ration card	No water treatment	Own production	1	After 1 hour	7	1	1	14	0	Yes from recall	Yes from recall	Yes from recall	3	3	More than usual	1	1	1	0	999	999
1	2	0			81	81	0	0	Yes	4	-8	999	1	0	0	0	0	0	0	0	0	0	0	0	1	0	Yes	bpl	No water treatment	Own production	1	Within an hour	6	1	1	10	0	Yes from recall	Yes from recall	Yes from recall	1	1	Less than usual	1	1	1	1	-8	Less than usual
1	2	0			0	0	84.90000000000001	84.90000000000001	Yes	3	-8	999	1	0	0	0	0	1	0	0	0	0	1	0	1	0	No	bpl	No water treatment	Own production	1	Within an hour	6	1	1	2	1	No	No	No	1	2	More than usual	1	1	1	0	999	999
1	2	0			76.09999999999999	76.09999999999999	0	0	No		-8	999	1	0	1	0	0	0	0	1	0	1	0	0	1	0	Yes	bpl	No water treatment	Purchased from regular shop	1	Within an hour	7	1	1	12	1	No	No	Yes from card	1	1	More than usual	1	2	1	0	999	999
1	2	0			74.5	74.5	0	0	Yes	2	-8	999	1	1	0	0	0	1	1	0	1	1	1	0	1	0	Yes	bpl	No water treatment	Own production	1	After 1 hour	6	1	1	11	5	No	No	No	2	2	Same as usual	2	2	2	0	999	999
1	2	0			61.6	61.6	0	0	Yes	1	8	Can read easily	1	1	1	1	0	1	1	0	1	1	1	0	1	0	Not applicable	bpl	No water treatment	Purchased from regular shop	1	Within an hour	3	1	2	999	3	Yes from card	Yes from recall	Yes from recall	3	3	More than usual	3	3	3	0	999	999
1	2	0			81.5	81.5	0	0	Yes	2	-8	999	1	1	0	0	0	0	0	1	0	1	1	0	1	0	Not applicable	No ration card	No water treatment	Own production	2	Within 3 days	6	1	1	12	2	Yes from card	No	No	3	1	Less than usual	1	1	1	0	999	999
1	2	0			62.5	63	0	0	No		10	Can read easily	1	1	0	0	0	0	0	0	0	0	1	0	1	0	Not applicable	bpl	No water treatment	Purchased from regular shop	1	After 1 hour	0	1	1	12	0	No	No	No	2	2	Same as usual	2	2	2	0	999	999
1	2	0			81.3	81.3	0	0	No		15	Can read easily	1	1	1	1	1	1	1	0	1	1	1	1	1	1	No	bpl	Boiling	Own production	1	Within an hour	6	1	1	13	6	Yes from recall	Yes from recall	Yes from recall	3	2	More than usual	2	2	2	0	999	999
1	2	0			0	0	92.8	92.7	No		-8	999	2	1	0	0	0	1	0	0	0	0	1	0	1	0	No	bpl	No water treatment	Own production	1	Within an hour	6	1	1	5	5	Yes from recall	Yes from recall	Yes from recall	1	1	Less than usual	1	1	2	0	999	999
1	2	0			63.5	63.5	0	0	Yes	1	-8	999	1	1	0	0	0	0	0	0	0	0	1	0	0	0	No	bpl	Filter with cloth	Own production	1	After 1 hour	0	1	1	12	0	No	No	No	3	1	Same as usual	1	3	2	0	999	999
1	2	0			67.40000000000001	67.5	0	0	No		-8	999	1	1	0	0	0	0	0	0	0	0	0	0	1	0	Yes	bpl	No water treatment	Own production	1	Within an hour	9	1	1	16	3	Yes from recall	No	Yes from recall	1	1	Less than usual	1	1	1	0	999	999
1	2	0			78.5	78.5	0	0	Yes	2	-8	999	1	1	1	0	0	1	0	0	0	1	1	0	1	0	Not applicable	bpl	No water treatment	Purchased from regular shop	1	Within an hour	6	1	1	15	4	Yes from recall	Yes from recall	No	1	1	Same as usual	1	1	2	0	999	999
1	2	0			0	0	79	79	Yes	1	5	Can read with difficulty	1	1	0	0	0	0	0	0	0	1	1	0	1	0	No	No ration card	No water treatment	Own production	1	After 3 days	24	1	1	2	2	Yes from recall	Yes from recall	Yes from recall	2	2	Same as usual	1	1	1	0	999	999
1	2	0			71	71	0	0	No		-8	999	1	1	0	0	0	0	0	0	0	0	0	0	0	0	No	No ration card	No water treatment	Purchased from regular shop	1	After 1 hour	6	1	1	10	0	No	No	No	3	2	More than usual	1	2	3	1	1	Not fed at all
1	2	0			66	66	0	0	No		5	Can read with difficulty	1	1	0	0	0	1	0	0	0	1	1	0	1	0	Yes	bpl	No water treatment	Own production	1	After 1 hour	6	1	2	999	2	Yes from recall	No	No	2	3	More than usual	3	2	3	1	2	Same as usual
1	2	0			76	76	0	0	Yes	4	-8	999	1	1	0	0	0	0	0	0	0	0	0	0	1	0	Yes	bpl	No water treatment	Own production	1	After 1 hour	6	1	1	8	6	Yes from card	No	Yes from card	1	1	Less than usual	1	1	1	0	999	999
1	2	0			0	0	85.3	85.3	No		12	Can read easily	1	1	1	0	0	1	1	0	0	0	1	0	0	1	Yes	bpl	No water treatment	Own production	1	Within an hour	7	1	1	6	3	Yes from card	Yes from recall	Yes from card	1	1	Less than usual	1	1	1	1	1	Less than usual
1	2	0			68.5	68.5	0	0	Yes	2	8	Can read easily	1	1	1	1	0	0	0	1	0	1	1	0	1	0	Yes	No ration card	Boiling	Own production	1	After 1 hour	6	1	1	15	2	No	No	Yes from recall	3	2	Same as usual	2	2	2	1	1	Less than usual
1	2	0			0	0	79	79	No		10	Can read easily	1	1	1	1	0	1	1	0	0	1	1	1	1	1	Yes	bpl	No water treatment	Purchased from ration shop	1	After 1 hour	6	1	1	20	4	Yes from recall	No	No	3	3	More than usual	2	3	3	0	999	999
1	2	0			63.5	63.5	0	0	No		-8	999	1	0	0	0	0	0	0	0	0	0	1	0	1	0	Not applicable	bpl	No water treatment	Purchased from regular shop	1	After 1 hour	0	1	1	16	0	Yes from recall	Yes from recall	Yes from recall	2	2	Same as usual	2	2	2	1	-8	Not fed at all
1	2	0			83.5	83.5	0	0	Yes	1	2	Cannot read	1	1	1	0	0	0	0	0	0	1	1	0	1	0	Yes	bpl	No water treatment	Own production	1	After 1 hour	7	1	1	8	5	Yes from card	-9	Yes from card	1	1	Less than usual	1	1	1	1	1	Less than usual
1	2	0			70.5	70.5	0	0	No		-8	999	1	1	1	0	0	0	0	0	0	0	1	0	1	0	Yes	bpl	No water treatment	Own production	1	After 1 hour	6	1	1	15	4	Yes from card	No	No	1	1	Less than usual	1	1	1	1	1	Less than usual
1	2	0			77	77	0	0	No		10	Can read easily	1	1	1	0	0	0	0	0	0	1	1	0	1	0	Not applicable	No ration card	No water treatment	Own production	1	After 1 hour	6	1	1	7	2	-9	No	No	3	3	More than usual	3	3	3	0	999	999
1	2	0			73.59999999999999	73.59999999999999	0	0	No		12	Can read easily	1	1	1	1	0	1	1	0	0	0	1	0	1	0	Not applicable	apl	Chlorine	Own production	1	After 1 hour	6	1	1	6	6	Yes from card	Yes from card	Yes from card	1	1	Less than usual	1	1	1	0	999	999
1	2	0			66.2	66.2	0	0	No		-8	999	1	1	0	0	0	1	1	0	0	1	1	0	1	0	Yes	apl	No water treatment	Own production	1	After 1 hour	6	1	1	12	5	Yes from card	No	No	2	2	Same as usual	2	2	2	0	999	999
1	2	0			77.8	77.90000000000001	0	0	No		10	Can read easily	1	1	1	1	1	0	1	1	1	1	1	0	1	1	Not applicable	No ration card	No water treatment	Own production	1	After 1 hour	13	1	1	15	2	Yes from card	No	Yes from card	2	2	Same as usual	2	2	2	0	999	999
1	2	0			0	0	89	87	Yes	2	10	Can read easily	1	1	1	0	0	0	0	1	0	1	1	0	1	0	Yes	No ration card	No water treatment	Own production	1	After 1 hour	6	2	999	999	3	Yes from card	Yes from recall	Yes from card	3	3	More than usual	1	1	1	0	999	999
1	2	0			0	0	0	0	No		-8	999	1	1	0	0	0	0	0	0	0	0	0	0	1	0	Not applicable	No ration card	No water treatment	Own production	1	After 1 hour	0	1	1	12	0	No	No	No	2	2	Same as usual	2	2	2	0	999	999
1	2	0			0	0	67.5	67.5	Yes	3	-8	999	1	1	0	0	0	1	1	0	0	0	1	0	1	0	Not applicable	apl	No water treatment	Own production	1	After 1 hour	6	1	1	17	7	Yes from card	No	Yes from card	2	2	Same as usual	2	2	2	0	999	999
1	2	0			68	68	0	0	Yes	3	-8	999	1	1	0	0	0	0	0	0	0	0	0	0	1	0	Yes	bpl	No water treatment	Own production	1	After 1 hour	6	1	1	25	3	No	No	No	1	1	Less than usual	1	1	1	0	999	999
1	2	0			74.5	74.5	0	0	Yes	1	-8	999	1	0	0	0	0	0	0	1	1	1	0	0	1	0	Not applicable	No ration card	Filter with cloth	Purchased from regular shop	1	Within an hour	6	1	1	8	4	Yes from recall	Yes from recall	Yes from recall	3	2	Less than usual	1	2	1	0	999	999
1	2	0			67.5	67.5	0	0	Yes	2	-8	999	1	1	0	0	0	1	0	0	0	1	0	0	1	0	No	bpl	No water treatment	Purchased from ration shop	1	After 1 hour	7	1	1	10	2	No	No	No	3	3	More than usual	1	1	3	0	999	999
1	2	0			81	81	0	0	No		15	Can read easily	1	1	1	1	1	1	1	0	1	1	1	0	0	1	Not applicable	No ration card	Boiling	Borrowed, bartered, exchanged	1	Within an hour	6	1	1	6	4	Yes from card	-9	No	3	3	More than usual	3	3	3	1	3	More than usual
1	2	0			0	0	60.5	60.5	Yes	10	-8	999	1	1	1	1	0	1	1	1	0	1	1	0	1	0	Yes	bpl	No water treatment	Own production	2	After 1 hour	7	1	1	16	0	No	No	No	1	1	Less than usual	1	1	1	0	999	999
1	2	0			87.2	87.2	0	0	No		5	Can read with difficulty	1	1	1	1	0	1	1	0	1	1	1	0	1	1	Not applicable	No ration card	Boiling	Own production	1	After 1 hour	9	1	1	4	5	Yes from recall	Yes from recall	Yes from recall	2	2	Same as usual	2	2	2	0	999	999
1	2	0			68.2	68.2	0	0	No		-8	999	1	1	0	0	0	0	0	0	0	1	1	0	0	0	Yes	bpl	No water treatment	Own production	1	Within an hour	6	1	1	10	3	No	No	No	3	3	More than usual	3	3	3	0	999	999
1	2	0			81.5	81.5	0	0	No		10	Can read easily	1	1	1	0	0	1	1	0	1	1	1	0	0	0	Not applicable	bpl	No water treatment	Own production	1	After 1 hour	6	1	1	3	6	No	Yes from recall	No	3	2	More than usual	2	3	3	0	999	999
1	2	0			0	0	75.40000000000001	75.40000000000001	No		-8	999	1	1	0	0	0	1	1	0	0	0	1	0	1	1	Yes	apl	No water treatment	Purchased from regular shop	1	After 1 hour	6	1	1	3	6	Yes from card	No	Yes from card	2	2	Same as usual	2	2	2	0	999	999
1	2	0			68	68	0	0	No		5	Can read with difficulty	1	1	0	0	0	1	1	0	0	1	1	0	1	0	No	bpl	No water treatment	Purchased from ration shop	1	After 1 hour	6	1	1	30	5	No	No	No	2	2	Same as usual	2	3	2	0	999	999
1	2	0			77	77	0	0	No		10	Can read easily	1	1	1	0	1	1	1	1	1	1	1	0	1	1	No	No ration card	No water treatment	Own production	1	After 1 hour	6	1	1	4	2	No	No	No	3	3	More than usual	3	3	3	0	999	999
1	2	0			77.5	77.5	0	0	Yes	6	-8	999	1	1	0	0	0	1	0	0	0	0	0	0	1	0	No	No ration card	No water treatment	Own production	1	After 1 hour	6	1	1	4	8	Yes from card	No	No	1	1	Less than usual	1	2	2	0	999	999
1	2	0			74	74	0	0	Yes	2	12	Can read easily	1	1	1	1	1	1	1	0	1	1	1	0	1	1	Not applicable	No ration card	Filter with cloth	Own production	1	After 1 hour	6	1	1	5	3	Yes from recall	Yes from recall	Yes from recall	3	3	More than usual	2	2	2	0	999	999
1	2	0			0	0	74.40000000000001	74.40000000000001	No		-8	999	1	1	0	0	0	1	0	0	0	0	0	0	1	0	No	bpl	No water treatment	Own production	1	After 1 hour	7	2	999	999	2	No	No	No	3	2	Same as usual	1	2	3	1	1	Less than usual
1	2	0			0	0	75.09999999999999	75.09999999999999	Yes	2	-8	999	1	1	0	0	0	1	0	0	0	0	0	0	0	0	No	bpl	No water treatment	Own production	1	After 1 hour	6	1	1	10	2	Yes from card	No	No	3	2	Same as usual	1	2	2	0	999	999
1	2	0			70	69.5	0	0	Yes	2	5	Cannot read	1	1	1	0	0	1	1	0	0	1	1	0	1	0	Not applicable	No ration card	No water treatment	Own production	1	Within an hour	0	1	1	16	0	No	No	No	2	2	Same as usual	1	1	2	1	1	Not fed at all
1	2	0			0	0	88.3	88.3	Yes	4	10	Can read easily	1	1	1	1	1	0	1	1	0	1	1	0	1	0	No	bpl	No water treatment	Own production	1	Within an hour	6	1	1	8	4	Yes from recall	Yes from recall	Yes from recall	3	3	More than usual	1	1	1	0	999	999
1	2	0			65.5	66	0	0	No		-8	999	1	1	0	0	0	1	0	0	0	0	0	0	1	0	Yes	No ration card	No water treatment	Own production	1	Within an hour	7	1	1	14	3	Yes from recall	No	No	1	1	Less than usual	1	1	1	0	999	999
1	2	0			83.90000000000001	83.90000000000001	0	0	No		12	Can read easily	1	1	1	1	1	1	1	0	1	1	1	0	1	0	Not applicable	No ration card	No water treatment	Purchased from regular shop	1	After 1 hour	6	1	1	1	2	Yes from card	Yes from recall	Yes from recall	2	3	More than usual	2	2	3	0	999	999
1	2	0			0	0	87	87	Yes	2	-8	999	1	1	0	0	0	1	0	0	0	0	0	0	0	0	No	bpl	No water treatment	Own production	1	After 1 hour	6	1	1	10	2	Yes from card	No	Yes from card	3	1	More than usual	1	1	3	0	999	999
1	2	0			77.5	77.3	0	0	Yes	2	1	Can read with difficulty	1	1	0	0	0	0	0	0	0	0	0	0	1	0	Yes	bpl	No water treatment	Own production	1	Within an hour	6	1	1	4	4	Yes from card	Yes from recall	Yes from card	1	1	Less than usual	1	1	1	1	2	Same as usual
1	2	0			66	66	0	0	Yes	1	9	Can read easily	2	1	1	1	1	1	1	0	0	0	0	0	1	0	No	No ration card	Boiling	Own production	1	Within an hour	6	1	1	4	1	Yes from recall	Yes from recall	No	1	1	Less than usual	1	1	1	0	999	999
1	2	0			0	0	81.09999999999999	81.09999999999999	Yes	1	-8	999	1	1	0	0	0	1	0	0	0	0	1	0	1	0	Yes	bpl	No water treatment	Own production	1	Within an hour	10	1	1	8	1	Yes from card	No	No	3	2	Same as usual	1	1	2	0	999	999
1	2	0			70.3	70.3	0	0	Yes	2	-8	999	1	1	0	0	0	0	0	0	0	0	0	0	1	0	Yes	bpl	No water treatment	Purchased from ration shop	1	After 1 hour	6	1	1	8	1	Yes from card	No	Yes from card	1	1	Less than usual	1	1	1	0	999	999
1	2	0			0	0	80.3	80.3	Yes	1	-8	999	1	1	0	0	0	1	0	0	0	0	1	0	1	0	Yes	aay	No water treatment	Purchased from ration shop	1	Within an hour	6	1	1	6	3	Yes from card	No	No	2	2	More than usual	1	1	3	0	999	999
1	2	0			66.5	66	0	0	Yes	4	2	Cannot read	1	1	0	0	0	0	0	0	0	0	0	0	1	0	No	No ration card	No water treatment	Purchased from regular shop	2	After 1 hour	6	1	1	9	3	Yes from card	No	No	3	3	Same as usual	2	2	2	1	2	Same as usual
1	2	0			75.59999999999999	75.5	0	0	Yes	1	-8	999	1	1	0	0	0	1	0	0	0	1	1	0	1	1	No	bpl	No water treatment	Own production	1	After 1 hour	7	1	1	10	2	Yes from card	Yes from card	No	3	2	More than usual	1	1	2	0	999	999
1	2	0			66.40000000000001	66.2	0	0	No		10	Can read easily	1	1	1	0	0	1	1	0	1	1	1	0	1	0	Not applicable	No ration card	No water treatment	Purchased from regular shop	1	After 1 hour	6	1	1	40	4	No	No	Yes from recall	3	3	More than usual	3	2	3	0	999	999
1	2	0			63.5	63.5	0	0	Yes	3	-8	999	1	1	1	0	0	1	0	1	0	1	1	0	1	0	Yes	bpl	No water treatment	Own production	1	After 1 hour	6	1	1	15	4	Yes from card	No	No	1	2	More than usual	3	2	3	0	999	999
1	2	0			0	0	91.3	91.3	Yes	3	9	Can read easily	1	1	1	0	0	1	0	0	1	1	1	0	1	1	Not applicable	apl	Boiling	Own production	1	After 1 hour	7	2	999	999	6	Yes from recall	Yes from recall	Yes from recall	2	2	Same as usual	2	2	2	0	999	999
1	2	0			64	64	0	0	Yes	1	-8	999	1	1	0	0	0	0	0	0	0	0	0	0	1	0	Not applicable	No ration card	No water treatment	Own production	1	After 1 hour	0	1	1	24	0	No	No	No	1	1	Less than usual	1	1	1	1	1	Less than usual
1	2	0			71	71	0	0	No		-8	999	1	1	1	1	0	1	1	0	0	1	1	0	1	0	Not applicable	No ration card	No water treatment	Own production	1	After 1 hour	9	1	1	4	2	Yes from card	No	No	1	1	Less than usual	1	1	1	0	999	999
1	2	0			60	60	0	0	No		9	Can read easily	1	1	0	0	0	1	1	0	1	1	1	0	0	1	No	apl	Filter with cloth	Own production	1	Within an hour	6	1	1	8	0	Yes from card	No	No	3	1	Less than usual	2	2	1	0	999	999
1	2	0			0	0	82	82	No		2	Cannot read	1	1	0	0	0	0	0	1	0	0	1	0	1	0	No	bpl	Boiling	Own production	1	After 1 hour	6	1	1	5	2	No	No	No	3	2	More than usual	1	1	3	0	999	999
1	2	0			67	67	0	0	No		-8	999	1	1	0	0	0	0	0	0	0	0	1	0	1	0	No	aay	No water treatment	Own production	1	After 1 hour	6	1	1	10	4	Yes from card	-9	Yes from card	2	2	Same as usual	2	2	2	0	999	999
1	2	0			72.5	72.5	0	0	No		-8	999	2	1	1	1	1	1	1	0	1	1	1	0	1	1	Not applicable	bpl	Boiling	Own production	999	999	999		999	999	0	Yes from card	Yes from card	Yes from recall	2	1	Same as usual	2	2	1	0	999	999
1	2	0			0	0	81	80.90000000000001	Yes	3	15	Can read easily	1	1	1	1	0	1	1	0	0	1	1	0	1	1	No	No ration card	Boiling	Own production	1	Within 3 days	6	1	1	10	6	Yes from recall	Yes from recall	Yes from recall	2	2	Same as usual	2	2	2	0	999	999
1	2	0			78.5	78.59999999999999	0	0	Yes	3	10	Can read easily	1	1	1	1	0	0	0	0	0	1	1	0	1	0	No	apl	Filter with cloth	Own production	1	After 1 hour	6	1	1	10	4	Yes from recall	Yes from recall	Yes from recall	1	1	Less than usual	1	1	1	0	999	999
1	2	0			0	0	82	82	Yes	3	7	Can read easily	1	1	0	0	0	0	0	0	0	0	1	0	1	0	Yes	No ration card	No water treatment	Own production	2	Within 3 days	6	2	999	999	1	Yes from card	No	No	2	1	More than usual	2	1	2	0	999	999
1	2	0			53	53.5	0	0	Yes	3	8	Can read easily	1	1	1	0	0	0	0	0	0	1	1	0	1	0	Not applicable	bpl	No water treatment	Own production	1	After 1 hour	0	1	1	13	0	No	No	No	3	3	More than usual	3	3	3	0	999	999
1	2	0			92.7	92.7	0	0	Yes	2	9	Can read easily	1	1	0	0	0	1	0	0	1	1	1	0	1	0	No	No ration card	Boiling	Own production	1	Within an hour	6	2	999	999	3	Yes from recall	Yes from recall	Yes from recall	1	1	Less than usual	3	1	1	0	999	999
1	2	0			72.5	72.5	0	0	No		2	Cannot read	1	1	1	0	1	1	1	0	1	1	1	0	1	0	No	No ration card	Chlorine	Own production	1	After 1 hour	6	1	1	20	6	Yes from card	No	No	3	3	More than usual	1	2	2	0	999	999
1	2	0			76	76	0	0	Yes	1	9	Can read easily	1	1	1	1	0	1	1	0	1	1	1	0	0	1	Not applicable	No ration card	No water treatment	Own production	1	Within an hour	6	1	1	7	5	Yes from recall	Yes from recall	Yes from recall	2	2	Same as usual	2	1	1	0	999	999
1	2	0			56.5	56.5	0	0	Yes	6	7	Can read easily	1	1	1	0	0	0	0	1	0	1	1	0	1	0	No	No ration card	No water treatment	Own production	1	After 1 hour	7	1	1	12	0	No	No	No	3	2	Same as usual	3	1	3	0	999	999
1	2	0			70	70	0	0	No		-8	999	1	1	1	0	0	0	0	0	0	1	0	0	1	0	Not applicable	bpl	No water treatment	Own production	1	Within an hour	6	1	1	10	3	Yes from card	No	Yes from card	1	1	Less than usual	1	1	1	0	999	999
1	2	0			68.5	68.5	0	0	No		3	Cannot read	1	1	1	1	1	1	1	0	1	1	1	0	1	0	No	bpl	No water treatment	Own production	1	After 1 hour	6	1	1	12	6	Yes from recall	No	No	2	3	Same as usual	2	3	3	0	999	999
1	2	0			88.5	88.5	0	0	Yes	2	-8	999	1	1	0	0	0	1	0	0	0	0	1	0	1	0	Yes	bpl	No water treatment	Own production	1	After 3 days	6	1	1	4	3	Yes from card	No	Yes from card	1	1	Less than usual	1	1	1	0	999	999
1	2	0			69.8	69.8	0	0	No		10	Can read easily	1	1	1	0	0	1	1	0	0	1	1	0	0	0	Not applicable	bpl	No water treatment	Purchased from regular shop	1	After 1 hour	6	1	1	25	8	Yes from recall	No	No	3	3	More than usual	2	2	3	0	999	999
1	2	0			0	0	87.40000000000001	87.40000000000001	Yes	3	5	Can read with difficulty	1	1	1	0	0	1	0	0	0	1	1	0	1	0	Not applicable	No ration card	Boiling	Own production	1	Within an hour	6	1	1	11	8	Yes from recall	Yes from recall	Yes from recall	2	2	Same as usual	2	1	2	0	999	999
1	2	0			77.5	77.59999999999999	0	0	No		-8	999	1	1	0	0	0	0	0	0	0	1	1	0	1	0	Not applicable	No ration card	No water treatment	Own production	1	Within an hour	7	1	1	20	3	Yes from card	-9	-9	2	2	Same as usual	3	1	1	1	3	Less than usual
1	2	0			0	0	79.5	79.5	Yes	3	-8	999	1	0	0	0	0	0	0	0	0	0	0	0	0	0	Not applicable	aay	No water treatment	Own production	1	After 1 hour	6	1	1	6	2	Yes from card	No	No	3	1	Less than usual	1	3	2	0	999	999
1	2	0			0	0	76.3	76.3	No		-8	999	1	1	0	0	0	1	0	0	0	0	0	0	1	0	Not applicable	No ration card	No water treatment	Own production	999	999	999		999	999	9	Yes from card	No	No	1	1	More than usual	2	2	1	0	999	999
1	2	0			0	0	80	80	No		-8	999	1	0	0	0	0	0	0	0	0	0	0	0	1	0	Not applicable	No ration card	No water treatment	Purchased from regular shop	1	After 1 hour	6	2	999	999	7	-9	No	No	3	1	Less than usual	3	1	1	0	999	999
1	2	0			67.5	67.5	0	0	Yes	4	10	Can read easily	1	1	1	1	1	1	1	0	1	1	0	0	1	0	Yes	No ration card	No water treatment	Own production	1	After 1 hour	7	1	1	12	2	Yes from card	No	No	3	3	More than usual	3	3	3	0	999	999
1	2	0			77	77	0	0	No		5	Cannot read	1	1	0	0	0	1	0	0	0	0	1	0	1	0	Not applicable	aay	No water treatment	Purchased from regular shop	1	After 1 hour	7	1	1	12	3	-9	Yes from recall	No	3	1	More than usual	1	3	3	0	999	999
1	2	0			76.7	76.8	0	0	Yes	1	5	Cannot read	1	1	0	1	0	0	0	0	0	1	1	0	1	1	Not applicable	bpl	No water treatment	Purchased from ration shop	1	After 1 hour	6	1	1	1	3	Yes from card	Yes from card	Yes from card	2	2	Same as usual	2	2	2	0	999	999
1	2	0			0	0	89	88.90000000000001	No		10	Can read easily	1	1	1	1	1	1	1	0	1	1	1	0	0	1	No	No ration card	Filter with cloth	Own production	1	Within an hour	6	1	1	4	2	Yes from card	Yes from card	Yes from card	3	2	Same as usual	1	2	2	0	999	999
1	2	0			0	0	96.7	96.7	Yes	3	-8	999	1	1	1	0	0	1	0	0	1	1	0	0	1	0	Not applicable	No ration card	No water treatment	Own production	1	After 1 hour	6	1	1	8	7	Yes from recall	Yes from recall	Yes from recall	2	2	Same as usual	2	2	2	0	999	999
1	2	0			75	75	0	0	Yes	2	10	Can read easily	1	1	1	1	0	0	0	0	0	1	1	0	1	0	No	apl	Filter with cloth	Own production	1	Within an hour	6	1	1	7	2	Yes from recall	No	Yes from recall	3	3	More than usual	1	1	1	0	999	999
1	2	0			0	0	77.5	77.5	Yes	4	-8	999	1	1	1	0	0	0	0	0	0	1	1	0	1	0	Not applicable	No ration card	No water treatment	Own production	1	Within an hour	6	1	1	4	3	Yes from recall	Yes from recall	Yes from recall	1	1	Less than usual	1	1	1	0	999	999
1	2	0			69.2	69.2	0	0	No		-8	999	1	1	0	0	0	0	0	1	0	0	1	0	1	0	No	bpl	No water treatment	Purchased from regular shop	1	Within 3 days	6	1	1	12	2	Yes from card	No	No	2	2	Same as usual	2	2	2	1	1	Less than usual
1	2	0			60.4	60.5	0	0	Yes	5	8	Can read easily	1	1	1	0	0	1	1	0	0	1	1	0	1	0	Yes	bpl	Filter with cloth	Own production	1	After 1 hour	6	1	1	8	0	Yes from card	Yes from recall	Yes from card	3	3	More than usual	3	3	3	0	999	999
1	2	0			75.5	75.5	0	0	No		6	Cannot read	1	1	1	0	1	1	0	0	0	1	1	1	1	0	Yes	bpl	No water treatment	Own production	1	After 1 hour	6	1	1	20	5	Yes from recall	No	No	2	2	More than usual	1	1	3	0	999	999
1	2	0			79.3	79.3	0	0	No		12	Can read easily	1	1	1	1	1	1	1	0	1	1	1	0	1	1	Not applicable	No ration card	Boiling	Own production	1	After 1 hour	7	1	1	16	4	Yes from recall	Yes from recall	Yes from recall	2	2	Same as usual	2	2	2	0	999	999
1	2	0			0	0	75.3	75.3	No		9	Can read easily	1	1	1	0	0	0	0	0	0	0	0	0	1	0	Not applicable	bpl	No water treatment	Own production	1	Within an hour	6	1	1	5	4	Yes from card	Yes from card	Yes from card	1	1	Less than usual	1	1	1	0	999	999
1	2	0			70	70	0	0	No		-8	999	1	1	1	0	0	1	1	0	1	1	1	0	1	0	No	No ration card	No water treatment	Own production	1	After 1 hour	2	1	1	8	0	No	No	No	2	3	More than usual	2	3	2	0	999	999
1	2	0			57	57	0	0	Yes	1	12	Can read easily	2	0	1	0	0	1	0	0	0	1	1	0	0	0	No	bpl	Boiling	Own production	2	Not breastfed	6	1	2	999	0	No	No	No	2	2	Same as usual	2	2	2	0	999	999
1	2	0			64.5	64.5	0	0	No		-8	999	1	1	0	0	0	1	1	0	0	0	0	0	1	0	Not applicable	No ration card	No water treatment	Purchased from regular shop	1	Within an hour	0	1	1	18	0	No	No	No	2	2	Same as usual	2	2	2	0	999	999
1	2	0			0	0	79.8	79.8	Yes	2	5	Can read with difficulty	1	1	1	0	0	1	0	0	0	1	1	0	1	0	Not applicable	No ration card	No water treatment	Own production	1	Within an hour	6	1	1	8	6	Yes from recall	Yes from recall	Yes from recall	2	2	Same as usual	2	2	2	0	999	999
1	2	0			0	0	92.3	92.2	Yes	3	5	Can read with difficulty	1	1	1	1	0	1	0	0	1	1	1	0	1	0	Yes	bpl	No water treatment	Own production	1	Within an hour	6	1	1	6	7	Yes from recall	Yes from recall	Yes from recall	3	2	Same as usual	1	2	2	0	999	999
1	2	0			75	75	0	0	Yes	1	8	Can read easily	1	1	1	1	0	1	1	0	1	1	1	0	1	0	Not applicable	No ration card	No water treatment	Own production	1	Within an hour	6	1	1	15	5	Yes from recall	Yes from recall	Yes from recall	2	1	Same as usual	1	1	2	0	999	999
2	2	0			63	63	0	0	No		-8	999	1	1	1	0	0	1	1	1	0	1	1	0	1	0	No	bpl	No water treatment	Own production	1	After 1 hour	4	1	1	10	0	No	No	No	1	2	More than usual	1	3	3	1	-8	Not fed at all
1	2	0			0	0	62.2	62.2	No		10	Can read easily	1	1	0	0	0	1	1	0	1	1	1	0	1	1	Yes	No ration card	Filter with cloth	Own production	1	Within an hour	6	1	1	6	2	Yes from recall	Yes from card	Yes from card	3	2	Same as usual	1	2	1	0	999	999
1	2	0			0	0	74.3	74.3	Yes	7	-8	999	1	1	0	0	0	0	0	0	0	0	0	0	1	0	No	No ration card	No water treatment	Purchased from regular shop	999	999	999		999	999	7	Yes from card	No	No	1	1	Less than usual	1	1	1	0	999	999
1	2	0			0	0	86.8	86.8	Yes	3	-8	999	1	0	0	0	0	0	0	0	0	0	0	0	0	0	No	No ration card	No water treatment	Own production	1	After 1 hour	6	1	1	4	3	Yes from card	No	No	2	2	More than usual	1	1	2	0	999	999
1	2	0			66	66	0	0	Yes	1	-8	999	1	1	1	0	0	0	0	0	0	0	0	0	0	0	Not applicable	bpl	No water treatment	Own production	1	After 1 hour	6	1	1	10	6	Yes from card	No	No	1	1	More than usual	1	1	2	0	999	999
1	2	0			0	0	80.5	80.5	No		7	Can read easily	1	1	1	0	0	1	1	1	0	1	1	0	1	0	No	bpl	No water treatment	Own production	1	After 1 hour	6	1	1	8	4	Yes from card	Yes from card	Yes from card	3	3	More than usual	3	3	3	0	999	999
1	2	0			75	75	0	0	Yes	1	12	Can read easily	1	1	1	1	1	1	1	0	1	1	1	0	1	1	No	apl	Boiling	Own production	1	Within an hour	7	1	1	12	4	Yes from card	Yes from recall	Yes from recall	1	1	Less than usual	1	1	1	0	999	999
1	2	0			83	83	0	0	No		-8	999	1	1	1	0	0	1	1	0	0	1	1	0	0	0	Not applicable	No ration card	No water treatment	Own production	1	After 1 hour	6	1	1	20	2	Yes from recall	Yes from recall	Yes from recall	2	1	Same as usual	2	2	2	0	999	999
1	2	0			69.8	69.8	0	0	Yes	1	5	Can read with difficulty	1	1	0	0	0	0	0	0	0	0	1	0	1	0	Not applicable	No ration card	No water treatment	Purchased from regular shop	1	Within 3 days	6	1	1	11	2	Yes from card	No	Yes from card	1	1	Less than usual	1	1	1	0	999	999
1	2	0			80	79.90000000000001	0	0	Yes	2	10	Can read easily	1	1	0	0	0	0	0	0	0	0	0	0	1	0	Yes	bpl	No water treatment	Purchased from ration shop	1	After 1 hour	6	1	1	7	5	Yes from card	Yes from recall	Yes from card	2	2	Same as usual	2	2	2	0	999	999
1	2	0			72	72	0	0	Yes	2	-8	999	1	1	0	0	0	0	0	0	0	1	0	0	1	0	Yes	No ration card	No water treatment	Own production	1	After 1 hour	7	1	1	18	4	Yes from recall	Yes from recall	Yes from recall	1	2	Same as usual	1	2	3	0	999	999
1	2	0			0	0	80.09999999999999	80.09999999999999	Yes	1	-8	999	1	1	0	0	0	1	0	0	0	0	0	0	0	0	No	aay	No water treatment	Purchased from regular shop	1	After 1 hour	6	1	1	10	3	Yes from card	Yes from card	Yes from card	3	1	Same as usual	1	2	3	0	999	999
1	2	0			75	75	0	0	Yes	3	15	Can read easily	1	1	1	1	1	1	1	0	1	1	1	0	1	1	Yes	bpl	No water treatment	Own production	1	Within an hour	6	1	1	16	4	Yes from recall	Yes from recall	Yes from recall	3	3	More than usual	2	2	2	0	999	999
1	2	0			79	79	0	0	Yes	3	1	Can read easily	1	1	1	0	0	0	0	0	0	1	1	0	1	1	Yes	bpl	No water treatment	Own production	1	Within an hour	6	1	1	9	5	Yes from card	Yes from recall	Yes from card	3	3	More than usual	3	2	2	0	999	999
1	2	0			66.5	66.5	0	0	Yes	3	-8	999	1	1	1	0	0	0	0	0	0	0	0	0	1	0	No	apl	Boiling	Own production	1	Within an hour	0	1	1	12	0	No	No	No	3	1	More than usual	1	2	2	0	999	999
1	2	0			66	66.5	0	0	Yes	3	-8	999	1	1	0	0	0	0	0	1	0	1	1	0	1	0	No	No ration card	No water treatment	Own production	1	After 1 hour	0	1	1	14	0	No	No	No	2	2	Same as usual	2	2	2	0	999	999
1	2	0			82.2	82.2	0	0	Yes	3	10	Can read easily	1	1	1	0	0	1	1	0	0	1	1	0	1	0	Yes	bpl	Boiling	Own production	1	Within an hour	6	1	1	15	6	Yes from recall	Yes from recall	Yes from recall	3	2	More than usual	2	2	2	0	999	999
1	2	0			71.7	71.7	0	0	Yes	1	-8	999	1	1	0	0	0	0	0	0	0	0	0	0	1	0	Not applicable	No ration card	No water treatment	Own production	1	After 3 days	7	1	1	10	4	Yes from card	No	No	1	1	More than usual	1	2	3	0	999	999
1	2	0			65	65	0	0	Yes	2	2	Cannot read	1	1	0	0	0	0	0	0	0	0	0	0	1	0	No	No ration card	No water treatment	Own production	1	After 1 hour	6	1	1	9	4	Yes from card	No	Yes from recall	2	2	Same as usual	2	2	2	0	999	999
1	2	0			73.5	73.5	0	0	Yes	3	9	Can read easily	1	1	1	0	1	1	1	0	0	1	1	0	1	0	No	bpl	No water treatment	Own production	1	After 1 hour	6	1	1	15	3	Yes from recall	Yes from recall	Yes from recall	3	3	More than usual	1	1	1	0	999	999
1	2	0			59	59	0	0	No		2	Can read with difficulty	1	1	0	0	0	1	0	0	0	0	0	0	1	0	Not applicable	No ration card	No water treatment	Purchased from regular shop	1	Within 3 days	4	1	1	16	3	Yes from recall	No	No	2	1	More than usual	2	1	3	0	999	999
1	2	0			83.5	83.5	0	0	No		-8	999	1	1	1	0	0	1	1	0	0	1	1	0	1	0	Not applicable	No ration card	No water treatment	Own production	1	Within an hour	6	1	2	999	6	No	Yes from recall	No	2	2	Same as usual	3	3	2	0	999	999
1	2	0			68	68.5	0	0	Yes	5	-8	999	1	1	0	0	0	0	0	0	0	0	0	0	1	0	Yes	bpl	No water treatment	Own production	1	After 1 hour	8	1	1	11	4	Yes from card	No	Yes from card	1	1	Less than usual	1	1	1	0	999	999
1	2	0			75	75	0	0	No		8	Can read easily	1	1	1	0	0	1	1	0	1	1	1	0	1	0	No	bpl	No water treatment	Own production	1	After 1 hour	6	1	2	999	11	Yes from card	Yes from recall	No	3	3	Same as usual	2	2	3	0	999	999
1	2	0			72.09999999999999	72.09999999999999	0	0	No		-8	999	1	1	0	0	0	0	0	0	0	1	1	0	1	0	Not applicable	bpl	No water treatment	Purchased from ration shop	1	After 1 hour	6	1	1	13	2	Yes from card	Yes from recall	Yes from card	3	3	More than usual	3	3	3	0	999	999
1	2	0			0	0	80	80	No		8	Can read easily	1	1	0	0	0	1	1	0	1	1	0	0	1	1	No	bpl	Filter with cloth	Own production	1	After 1 hour	6	2	999	999	3	Yes from card	Yes from card	Yes from card	3	2	Less than usual	1	1	3	0	999	999
1	2	0			72	71	0	0	Yes	1	7	Can read with difficulty	1	1	1	0	0	1	1	0	0	1	1	0	1	0	No	bpl	No water treatment	Own production	1	After 1 hour	9	1	1	4	2	Yes from card	No	No	3	2	More than usual	1	2	1	0	999	999
1	2	0			79.3	79.3	0	0	No		10	Can read easily	1	1	1	1	1	1	1	0	1	1	1	0	1	0	Not applicable	No ration card	No water treatment	Own production	1	After 1 hour	6	1	2	999	4	Yes from card	Yes from card	No	2	3	More than usual	2	3	2	0	999	999
1	2	0			0	0	67	67	No		-8	999	1	1	0	0	0	0	0	0	0	0	0	0	1	0	Not applicable	No ration card	Boiling	Own production	2	After 1 hour	4	1	1	10	0	No	No	No	2	2	Same as usual	1	1	2	0	999	999
1	2	0			80.3	80.3	0	0	No		3	Can read with difficulty	1	1	1	0	0	1	1	0	0	1	1	0	1	0	Not applicable	No ration card	Boiling	Own production	1	Within an hour	0	1	1	20	0	No	No	No	2	2	Same as usual	2	2	2	0	999	999
1	2	0			81	81	0	0	No		10	Can read easily	1	1	1	1	1	0	0	0	0	1	0	0	1	0	Not applicable	No ration card	No water treatment	Own production	1	After 1 hour	6	1	1	6	0	-9	Yes from recall	Yes from recall	1	1	More than usual	1	1	1	0	999	999
1	2	0			68.5	68.5	0	0	Yes	2	-8	999	1	1	0	0	0	1	0	0	0	1	1	0	1	0	Yes	bpl	No water treatment	Own production	1	Within an hour	9	1	1	12	1	Yes from card	No	No	3	1	Less than usual	1	1	3	1	3	Not fed at all
1	2	0			0	0	71	71	Yes	1	7	Can read easily	1	1	1	0	1	0	1	1	0	1	1	0	1	0	No	bpl	No water treatment	Own production	1	After 1 hour	6	1	1	10	2	Yes from recall	No	Yes from recall	2	2	Same as usual	2	2	2	0	999	999
1	2	0			0	0	83.3	83.3	No		-8	999	1	1	0	0	0	1	0	0	0	0	0	0	1	0	Yes	bpl	No water treatment	Purchased from regular shop	1	After 1 hour	6	1	1	6	2	Yes from card	No	No	3	2	More than usual	1	2	3	0	999	999
1	2	0			0	0	80.09999999999999	80.09999999999999	No		-8	999	1	1	0	0	0	1	0	0	0	1	0	0	1	0	No	bpl	No water treatment	Own production	1	After 1 hour	6	1	1	4	3	Yes from card	No	No	3	2	Same as usual	1	2	3	1	1	Less than usual
1	2	0			62.5	62.5	0	0	No		7	Can read with difficulty	1	1	0	0	0	1	0	0	0	0	1	0	0	0	Not applicable	No ration card	No water treatment	Purchased from regular shop	1	After 1 hour	6	1	1	10	3	No	No	No	3	2	Same as usual	3	2	2	0	999	999
1	2	0			74	74	0	0	Yes	4	5	Can read with difficulty	1	1	1	0	0	0	0	0	0	0	0	0	1	0	No	No ration card	No water treatment	Own production	1	After 1 hour	6	1	1	15	4	Yes from recall	Yes from recall	Yes from recall	2	2	Same as usual	2	2	2	0	999	999
1	2	0			0	0	79.8	79.8	Yes	2	9	Can read easily	1	1	1	1	0	1	0	0	0	1	1	0	1	0	Yes	bpl	No water treatment	Own production	1	After 1 hour	6	1	1	10	4	Yes from card	No	No	2	2	Same as usual	1	2	2	0	999	999
1	2	0			75	75	0	0	Yes	3	-8	999	1	0	0	0	0	0	0	0	0	1	0	0	1	0	Not applicable	No ration card	No water treatment	Own production	2	Within an hour	8	1	1	16	1	No	No	No	1	1	Same as usual	1	1	1	1	1	Not fed at all
1	2	0			71.40000000000001	71.3	0	0	Yes	3	9	Can read easily	1	0	0	0	0	1	0	0	0	0	0	0	0	0	Not applicable	bpl	Filter with cloth	Purchased from regular shop	2	After 1 hour	8	1	1	10	0	Yes from card	No	No	3	1	Less than usual	1	1	2	0	999	999
1	2	0			0	0	68.90000000000001	68.90000000000001	Yes	1	8	Can read easily	1	1	1	1	1	1	1	1	1	1	1	0	1	1	No	bpl	No water treatment	Own production	1	After 1 hour	5	2	999	999	7	No	No	Yes from recall	2	2	Same as usual	2	2	2	0	999	999
1	2	0			56.6	56.6	0	0	Yes	1	5	Can read with difficulty	1	1	0	0	0	1	0	0	0	0	1	0	1	0	No	bpl	No water treatment	Own production	1	After 1 hour	0	1	1	15	0	No	No	No	3	1	Less than usual	3	3	3	0	999	999
1	2	0			67	67	0	0	No		3	Cannot read	1	1	1	0	0	1	1	0	0	1	1	0	1	0	No	bpl	No water treatment	Purchased from regular shop	1	After 1 hour	6	1	1	3	10	Yes from card	No	No	3	3	More than usual	3	1	3	0	999	999
1	2	0			70.5	70.5	0	0	Yes	2	-8	999	1	1	0	0	0	0	0	0	0	1	0	0	1	0	Yes	No ration card	Filter with cloth	Own production	1	After 1 hour	8	1	1	12	2	Yes from card	Yes from recall	Yes from recall	1	1	Less than usual	1	1	2	1	1	Less than usual
1	2	0			80.5	80.5	0	0	No		15	Can read easily	1	1	1	1	1	1	1	0	1	1	1	0	1	0	Not applicable	No ration card	No water treatment	Own production	1	After 1 hour	8	1	1	4	3	Yes from card	No	Yes from card	1	1	Less than usual	1	1	1	0	999	999
1	2	0			0	0	81.2	81.2	Yes	1	-8	999	1	1	1	1	0	1	0	0	0	1	1	0	1	0	Not applicable	No ration card	Boiling	Own production	1	Within an hour	6	1	1	10	4	Yes from recall	Yes from recall	Yes from recall	2	1	Less than usual	2	2	2	0	999	999
1	2	0			80.8	80.8	0	0	Yes	4	10	Can read easily	1	1	1	1	0	1	1	0	0	0	1	0	1	1	Yes	bpl	Chlorine	Own production	1	After 1 hour	6	1	1	12	1	Yes from recall	Yes from recall	Yes from recall	2	2	Same as usual	2	2	2	0	999	999
1	2	0			0	0	69	69	Yes	3	-8	999	1	1	0	0	0	0	0	0	0	0	1	0	1	0	Not applicable	No ration card	No water treatment	Purchased from regular shop	1	After 1 hour	6	1	1	12	4	No	No	No	2	2	Same as usual	2	2	2	0	999	999
1	2	0			78	78	0	0	Yes	1	-8	999	1	0	0	0	0	0	0	0	0	0	0	0	1	0	Yes	aay	No water treatment	Purchased from regular shop	1	Within an hour	7	1	1	9	3	Yes from card	No	Yes from recall	3	3	More than usual	1	1	2	0	999	999
1	2	0			0	0	87.8	87.8	No		10	Can read easily	1	1	1	1	1	1	1	0	1	1	1	0	0	1	Not applicable	apl	No water treatment	Own production	1	Within an hour	6	1	1	0	5	No	Yes from recall	No	3	2	More than usual	2	2	3	0	999	999
1	2	0			72.8	72.90000000000001	0	0	No		2	Cannot read	1	1	0	0	0	0	0	0	0	0	1	0	1	0	Yes	bpl	Filter with cloth	Own production	1	After 1 hour	6	1	1	7	6	Yes from card	Yes from recall	Yes from card	2	2	Same as usual	1	1	1	0	999	999
1	2	0			90.3	90.3	0	0	No		-8	999	1	1	1	0	0	1	0	0	1	1	1	0	1	0	Yes	bpl	No water treatment	Own production	1	Within an hour	6	1	1	9	8	Yes from recall	Yes from recall	Yes from recall	3	2	Same as usual	2	2	2	0	999	999
1	2	0			93	93	0	0	Yes	3	12	Can read easily	1	1	1	1	1	1	0	0	1	1	1	0	1	1	Not applicable	bpl	Boiling	Purchased from regular shop	1	Within an hour	6	1	1	5	7	Yes from recall	Yes from recall	Yes from recall	2	2	Same as usual	2	2	2	0	999	999
1	2	0			0	0	66	66	No		-8	999	1	1	0	0	0	0	0	0	0	0	0	0	1	0	No	No ration card	No water treatment	Purchased from regular shop	1	After 1 hour	6	1	1	8	4	Yes from recall	No	Yes from recall	2	2	Same as usual	2	2	2	0	999	999
1	2	0			0	0	79	79	Yes	2	15	Can read easily	1	1	1	1	1	1	1	1	1	1	1	0	1	1	Not applicable	No ration card	Boiling	Purchased from regular shop	1	Don't know	6	1	2	999	4	Yes from recall	Yes from recall	Yes from recall	3	1	Same as usual	2	1	2	0	999	999
1	2	0			79.5	80	0	0	Yes	1	-8	999	1	0	0	0	0	0	0	0	0	1	0	0	1	0	Not applicable	bpl	No water treatment	Own production	1	After 1 hour	5	1	1	15	0	-9	No	No	1	1	Same as usual	1	1	1	0	999	999
1	2	0			68	68	0	0	Yes	4	5	Can read with difficulty	1	1	0	0	0	0	0	0	0	0	1	0	1	0	Yes	bpl	No water treatment	Own production	1	After 1 hour	6	1	1	14	1	No	No	No	3	1	More than usual	1	2	3	1	1	Less than usual
1	2	0			0	0	82.8	82.8	No		-8	999	1	0	0	0	0	1	0	0	0	1	1	0	1	0	No	No ration card	Filter with cloth	Purchased from regular shop	1	Within an hour	6	2	999	999	4	Yes from card	Yes from card	No	2	2	Less than usual	1	2	3	0	999	999
1	2	0			74	74	0	0	Yes	2	-8	999	1	1	0	0	0	0	0	0	0	0	0	0	0	0	No	aay	No water treatment	Purchased from regular shop	1	After 1 hour	6	1	1	10	2	Yes from card	No	No	3	1	More than usual	1	1	3	0	999	999
1	2	0			70.5	70.5	0	0	Yes	3	10	Can read easily	1	1	1	0	0	1	0	0	0	1	1	0	1	0	Yes	bpl	Boiling	Own production	1	After 1 hour	7	1	1	10	1	Yes from card	No	No	2	1	More than usual	1	2	3	0	999	999
1	2	0			0	0	90.2	90.2	No		-8	999	1	1	1	1	0	0	0	0	0	1	1	0	1	0	Not applicable	bpl	No water treatment	Own production	1	After 1 hour	6	1	1	14	7	Yes from recall	Yes from recall	Yes from recall	2	1	Less than usual	2	2	2	1	2	Same as usual
1	2	0			70	70.09999999999999	0	0	No		-8	999	1	1	0	0	0	0	0	0	0	0	1	0	1	0	Not applicable	No ration card	No water treatment	Purchased from regular shop	1	After 1 hour	6	1	1	12	2	-9	No	No	3	2	More than usual	1	2	3	1	-8	Not fed at all
1	2	0			0	0	84	84	Yes	2	3	Cannot read	1	1	0	0	0	0	0	0	0	0	0	0	1	0	Not applicable	No ration card	No water treatment	Purchased from regular shop	2	After 1 hour	6	1	1	3	2	Yes from recall	No	No	2	2	Same as usual	2	2	2	0	999	999
1	2	0			0	0	86.09999999999999	86.09999999999999	No		-8	999	1	1	1	1	1	1	1	0	1	1	1	0	1	1	Not applicable	No ration card	Boiling	Own production	1	Within an hour	6	1	1	8	8	Yes from recall	Yes from recall	Yes from recall	2	1	Less than usual	2	2	2	0	999	999
1	2	0			57.5	57.5	0	0	Yes	3	10	Can read easily	1	1	1	0	1	0	1	0	0	0	1	0	1	1	Yes	bpl	No water treatment	Own production	1	After 1 hour	6	1	1	16	4	Yes from card	No	Yes from card	3	3	More than usual	1	1	1	0	999	999
1	2	0			0	0	83.5	83.5	Yes	1	-8	999	1	1	0	0	0	0	0	0	0	0	0	0	1	0	Not applicable	bpl	No water treatment	Own production	1	After 1 hour	12	1	1	9	7	Yes from recall	Yes from recall	Yes from recall	2	2	Same as usual	2	2	2	0	999	999
1	2	0			0	0	89.5	89.5	Yes	1	-8	999	1	1	1	0	0	1	0	0	0	1	1	0	1	0	Not applicable	No ration card	No water treatment	Own production	1	Within an hour	6	1	1	15	6	Yes from recall	Yes from recall	Yes from recall	2	2	Same as usual	2	2	2	0	999	999
1	2	0			62	65	0	0	No		-8	999	1	1	0	0	0	1	0	0	0	1	1	0	1	0	Yes	No ration card	No water treatment	Own production	1	After 1 hour	6	1	1	20	8	Yes from recall	No	No	3	2	More than usual	2	2	3	0	999	999
1	2	0			71	71.2	0	0	No		-8	999	1	1	0	0	0	0	0	0	0	0	0	0	1	0	No	aay	No water treatment	Own production	1	Within an hour	0	1	1	13	0	No	Yes from recall	Yes from recall	2	2	Same as usual	2	2	2	0	999	999
1	2	0			74.5	74.5	0	0	Yes	4	-8	999	1	1	1	0	0	0	0	0	0	0	0	0	1	0	No	No ration card	No water treatment	Own production	1	After 1 hour	10	1	1	6	4	No	No	No	3	2	Same as usual	1	2	3	1	1	Less than usual
1	2	0			0	0	60.5	60.5	No		10	Can read easily	1	1	1	0	0	1	0	0	0	1	1	0	1	1	No	No ration card	Filter with cloth	Own production	1	Within an hour	6	1	1	8	1	Yes from card	Yes from card	Yes from card	2	2	Less than usual	2	3	1	0	999	999
1	2	0			0	0	85.09999999999999	85.09999999999999	No		4	Can read with difficulty	1	1	0	0	0	1	0	0	0	0	1	0	1	0	Yes	bpl	No water treatment	Own production	1	After 1 hour	6	1	1	20	4	Yes from card	No	No	3	2	Same as usual	3	2	3	0	999	999
1	2	0			0	0	92	92	Yes	2	9	Can read easily	1	1	1	0	1	0	0	0	0	1	1	0	1	0	No	bpl	No water treatment	Own production	1	Within an hour	6	1	1	8	6	Yes from recall	Yes from recall	Yes from recall	2	2	Same as usual	2	1	1	0	999	999
1	2	0			0	0	86	86	No		10	Can read easily	1	1	1	0	1	0	1	1	1	1	1	0	1	1	Not applicable	bpl	No water treatment	Own production	1	Within an hour	6	1	1	6	4	Yes from recall	Yes from recall	Yes from recall	3	3	More than usual	3	3	3	0	999	999
1	2	0			71.5	71.5	0	0	No		12	Can read easily	1	1	1	1	0	1	1	0	0	1	1	0	1	0	No	bpl	No water treatment	Own production	1	After 1 hour	7	1	1	6	6	Yes from recall	No	No	2	3	Same as usual	2	3	3	0	999	999
1	2	0			86.5	86.5	0	0	Yes	2	-8	999	1	1	0	0	0	0	0	0	0	1	0	0	0	0	No	No ration card	No water treatment	Own production	1	After 1 hour	5	1	1	6	5	Yes from card	No	Yes from card	3	1	Less than usual	1	1	1	0	999	999
1	2	0			73	73	0	0	Yes	2	-8	999	1	1	0	0	0	0	0	0	0	0	0	0	1	0	Not applicable	No ration card	Boiling	Own production	1	After 1 hour	0	1	1	12	0	Yes from card	Yes from card	No	1	2	Same as usual	1	2	3	1	1	More than usual
1	2	0			0	0	75	75	Yes	1	-8	999	1	1	0	0	1	1	1	0	0	1	1	0	1	0	Yes	bpl	No water treatment	Purchased from regular shop	1	Within 3 days	7	2	999	999	3	Yes from card	No	No	3	2	Same as usual	2	2	2	0	999	999
1	2	0			69.5	69	0	0	No		6	Can read easily	1	1	1	1	0	1	1	1	0	1	1	1	1	1	Yes	bpl	No water treatment	Own production	1	After 1 hour	6	1	1	16	5	Yes from card	Yes from recall	Yes from card	3	2	Same as usual	2	2	2	0	999	999
1	2	0			0	0	82	82	No		9	Can read easily	1	1	0	0	0	0	1	0	0	0	0	0	1	0	No	No ration card	No water treatment	Own production	1	Within an hour	6	1	1	10	6	Yes from recall	Yes from recall	Yes from recall	3	3	More than usual	3	3	3	0	999	999
1	2	0			0	0	84.90000000000001	84.90000000000001	Yes	1	-8	999	1	1	0	0	0	0	0	0	0	0	0	0	1	0	Not applicable	aay	No water treatment	Own production	1	After 1 hour	6	1	1	7	3	Yes from card	Yes from recall	Yes from card	3	3	More than usual	3	3	3	0	999	999
1	2	0			0	0	80.09999999999999	80.09999999999999	Yes	2	-8	999	1	1	0	0	0	1	0	0	0	0	0	0	1	0	Yes	No ration card	No water treatment	Own production	1	Within an hour	6	2	999	999	7	Yes from card	No	Yes from card	1	1	Less than usual	1	1	1	0	999	999
1	2	0			74.5	74.5	0	0	No		5	Cannot read	1	1	0	0	0	1	0	0	0	1	1	0	1	0	No	No ration card	No water treatment	Purchased from regular shop	1	Within an hour	0	1	1	15	4	Yes from card	Yes from card	Yes from recall	1	2	Same as usual	1	1	2	0	999	999
1	2	0			0	0	76.90000000000001	76.90000000000001	No		-8	999	1	1	0	0	0	1	0	0	0	0	0	0	1	0	Yes	No ration card	No water treatment	Purchased from regular shop	1	After 1 hour	6	1	1	6	6	Yes from card	Yes from recall	Yes from recall	2	2	Same as usual	2	2	2	0	999	999
1	2	0			76	76	0	0	Yes	1	9	Can read easily	1	1	0	0	0	1	0	0	0	0	1	0	1	0	No	aay	No water treatment	Purchased from regular shop	1	After 1 hour	7	1	1	15	2	Yes from recall	Yes from recall	Yes from recall	3	1	More than usual	3	3	3	0	999	999
1	2	0			0	0	86	86	No		12	Can read easily	1	1	1	1	1	1	1	0	1	1	1	0	1	0	Yes	No ration card	No water treatment	Own production	1	After 1 hour	6	1	1	6	4	Yes from card	No	Yes from card	3	3	More than usual	3	3	3	0	999	999
1	2	0			69.8	69.8	0	0	No		8	Can read easily	1	1	1	0	0	1	0	0	0	0	1	0	1	0	Yes	No ration card	No water treatment	Own production	2	After 1 hour	5	1	1	7	6	No	No	No	2	2	Same as usual	2	2	2	0	999	999
1	2	0			76.40000000000001	76.40000000000001	0	0	Yes	3	-8	999	1	1	0	0	0	0	0	0	0	0	0	0	0	0	Yes	aay	No water treatment	Own production	1	After 1 hour	6	1	1	8	2	Yes from card	No	No	1	2	Same as usual	1	2	2	0	999	999
1	2	0			67	67	0	0	No		-8	999	1	1	0	0	0	1	1	0	0	1	1	0	1	0	Yes	bpl	No water treatment	Purchased from regular shop	1	After 1 hour	6	1	1	8	4	Yes from recall	No	No	3	2	More than usual	2	3	3	0	999	999
1	2	0			65	65	0	0	Yes	2	4	Cannot read	1	1	0	0	0	0	0	0	0	0	0	0	1	0	Not applicable	No ration card	No water treatment	Purchased from regular shop	1	After 1 hour	6	1	1	10	2	Yes from recall	Yes from recall	Yes from recall	2	1	Less than usual	1	1	1	1	1	Less than usual
1	2	0			69.5	70	0	0	Yes	3	10	Can read easily	1	1	1	0	0	0	0	0	0	0	1	0	1	1	Yes	bpl	No water treatment	Own production	1	Within an hour	10	1	1	12	2	Yes from card	No	Yes from card	3	1	Same as usual	1	1	1	0	999	999
1	2	0			0	0	86	86	Yes	1	10	Can read easily	1	1	1	0	0	1	0	0	1	1	1	0	1	0	No	bpl	No water treatment	Own production	1	After 1 hour	8	1	1	4	2	Yes from recall	No	No	3	1	Less than usual	1	1	1	0	999	999
1	2	0			74.40000000000001	74.40000000000001	0	0	Yes	1	-8	999	1	1	0	0	0	0	0	0	0	0	0	0	1	0	Yes	aay	No water treatment	Own production	1	After 1 hour	7	1	1	10	3	Yes from card	No	No	3	1	More than usual	1	1	3	0	999	999
1	2	0			68.8	68.90000000000001	0	0	Yes	1	-8	999	1	1	0	0	0	0	0	0	0	0	0	0	1	0	No	No ration card	No water treatment	Purchased from regular shop	1	After 1 hour	3	1	1	15	0	No	No	No	2	2	Same as usual	2	2	2	0	999	999
1	2	0			83	83	0	0	Yes	3	13	Can read easily	1	1	1	0	1	1	1	0	0	1	1	0	1	0	No	bpl	No water treatment	Purchased from regular shop	1	Within an hour	6	1	1	10	4	Yes from recall	Yes from recall	Yes from recall	3	3	More than usual	1	1	1	0	999	999
1	2	0			68.5	68.5	0	0	No		5	Can read with difficulty	1	1	1	0	0	1	1	0	1	1	1	0	1	0	No	bpl	No water treatment	Own production	1	After 1 hour	0	1	1	2	6	No	No	No	2	2	Same as usual	2	3	2	0	999	999
1	2	0			77	77	0	0	Yes	2	15	Can read easily	1	1	1	1	1	1	1	0	1	1	1	0	1	1	Not applicable	No ration card	Boiling	Own production	1	Within an hour	6	1	1	10	6	Yes from recall	Yes from recall	Yes from recall	2	2	Same as usual	2	2	2	0	999	999
1	2	0			64	64	0	0	No		12	Can read easily	1	1	1	1	1	1	1	0	1	1	1	0	1	0	Not applicable	No ration card	No water treatment	Own production	1	After 1 hour	6	1	1	2	4	No	No	No	2	2	More than usual	2	2	3	0	999	999
1	2	0			0	0	87	87	No		5	Cannot read	1	1	0	0	0	1	0	0	0	1	1	0	1	0	Not applicable	bpl	No water treatment	Own production	1	After 1 hour	6	1	1	30	7	Yes from recall	No	No	3	3	More than usual	3	2	3	0	999	999
1	2	0			80	80.5	0	0	Yes	1	5	Can read with difficulty	1	1	1	0	0	1	1	0	1	1	1	0	0	1	Not applicable	No ration card	No water treatment	Purchased from regular shop	1	After 1 hour	6	1	1	12	3	No	No	No	3	3	More than usual	3	1	3	0	999	999
1	2	0			0	0	88.59999999999999	88.59999999999999	Yes	3	10	Can read easily	1	1	1	1	1	1	1	0	1	1	1	0	1	0	Not applicable	No ration card	Boiling	Own production	1	After 1 hour	12	1	1	4	2	Yes from recall	Yes from recall	Yes from recall	2	2	Same as usual	2	2	2	0	999	999
1	2	0			0	0	80.2	80.2	No		-8	999	1	1	0	1	0	0	0	0	0	1	0	0	1	0	Not applicable	No ration card	Chlorine	Purchased from regular shop	2	Within 3 days	5	2	999	999	1	Yes from recall	Yes from recall	Yes from recall	1	1	Less than usual	1	2	3	0	999	999
1	2	0			0	0	76.5	76.5	No		-8	999	1	1	0	0	0	1	0	0	0	0	0	0	1	0	Yes	bpl	Chlorine	Purchased from ration shop	-9	Within 3 days	6	1	1	11	7	Yes from recall	Yes from recall	Yes from recall	2	2	Less than usual	2	2	2	0	999	999
1	2	0			83	83	0	0	Yes	2	10	Can read easily	1	1	1	1	1	1	0	0	1	1	1	1	1	0	Not applicable	No ration card	Boiling	Purchased from regular shop	1	After 1 hour	5	2	999	999	1	Yes from recall	No	No	3	2	Same as usual	2	2	2	0	999	999
1	2	0			0	0	82.8	82.8	No		-8	999	1	1	0	0	0	0	0	0	0	1	0	0	0	0	Yes	bpl	No water treatment	Purchased from regular shop	1	After 1 hour	6	2	999	999	2	Yes from card	No	No	3	1	More than usual	1	2	3	1	1	Less than usual
1	2	0			0	0	73.7	73.7	No		8	Can read easily	1	1	0	0	0	1	1	1	0	1	1	0	1	0	Yes	No ration card	No water treatment	Own production	999	999	999		999	999	8	Yes from card	No	No	2	2	Same as usual	2	2	2	0	999	999
1	2	0			68.8	68.8	0	0	No		10	Can read easily	1	1	1	0	0	0	0	0	0	0	1	0	1	0	Not applicable	bpl	No water treatment	Purchased from ration shop	1	After 1 hour	6	1	1	7	4	No	No	No	2	2	Same as usual	2	2	2	0	999	999
1	2	0			56.3	56.3	0	0	No		10	Can read with difficulty	1	1	1	1	0	1	1	0	1	1	1	0	1	1	Not applicable	No ration card	No water treatment	Own production	1	Within an hour	3	1	1	40	0	Yes from recall	No	No	3	3	More than usual	2	3	3	0	999	999
1	2	0			0	0	83.2	83.2	No		10	Can read easily	1	1	1	0	0	1	0	0	1	1	0	0	1	0	Not applicable	No ration card	No water treatment	Own production	1	After 1 hour	6	2	999	999	6	Yes from card	No	Yes from card	3	3	More than usual	2	2	2	0	999	999
1	2	0			97.2	97.2	0	0	Yes	3	9	Can read easily	1	1	1	0	0	1	1	0	0	1	1	0	1	0	Not applicable	bpl	Boiling	Own production	1	Within an hour	6	1	1	7	6	Yes from recall	Yes from recall	Yes from recall	3	3	More than usual	2	2	2	0	999	999
1	2	0			73	73	0	0	Yes	3	9	Can read easily	1	1	1	0	1	1	1	1	1	1	1	0	1	1	Not applicable	No ration card	No water treatment	Own production	1	After 1 hour	6	1	1	12	5	Yes from card	Yes from recall	Yes from recall	2	2	Same as usual	2	2	2	0	999	999
1	2	0			81	81	0	0	Yes	7	10	Can read easily	1	1	1	1	0	1	1	0	0	1	1	0	1	0	No	aay	Chlorine	Purchased from regular shop	1	After 1 hour	7	1	1	9	7	Yes from card	No	No	3	2	Same as usual	3	2	2	0	999	999
1	2	0			69.7	70.2	0	0	No		-8	999	1	1	0	0	0	0	0	1	0	1	1	0	1	0	Yes	bpl	No water treatment	Purchased from ration shop	1	After 1 hour	6	1	1	9	2	Yes from recall	No	No	2	2	Same as usual	2	2	2	1	2	More than usual
1	2	0			76	76	0	0	No		12	Can read easily	1	1	1	1	1	1	1	0	1	1	1	0	1	1	Not applicable	No ration card	Chlorine	Own production	1	After 1 hour	8	1	1	4	3	Yes from card	No	Yes from card	1	1	Less than usual	1	1	1	0	999	999
1	2	0			70	70	0	0	Yes	1	5	Can read with difficulty	1	1	1	0	0	1	1	0	1	1	1	0	1	0	No	bpl	No water treatment	Own production	1	After 1 hour	6	1	1	3	6	Yes from card	Yes from recall	Yes from recall	2	3	More than usual	2	3	2	0	999	999
1	2	0			0	0	79.2	79.2	Yes	1	-8	999	1	1	0	0	0	0	0	0	0	0	0	0	1	0	Yes	bpl	No water treatment	Own production	1	After 1 hour	6	2	999	999	4	Yes from card	Yes from recall	Yes from card	1	1	Less than usual	1	1	1	0	999	999
1	2	0			51	51	0	0	Yes	4	6	Can read with difficulty	1	1	1	1	0	1	1	1	1	1	1	0	1	0	No	bpl	No water treatment	Own production	1	Within an hour	0	1	1	12	0	No	No	No	2	2	Same as usual	2	2	2	0	999	999
1	2	0			0	0	63.5	63.5	No		10	Can read easily	1	1	0	0	0	1	0	0	0	1	1	0	1	0	Not applicable	No ration card	No water treatment	Own production	1	After 1 hour	7	1	1	9	4	Yes from card	No	Yes from card	1	1	Less than usual	1	1	1	0	999	999
1	2	0			66.09999999999999	66.09999999999999	0	0	No		-8	999	1	1	1	1	0	1	1	0	1	0	1	0	1	0	Yes	bpl	No water treatment	Own production	1	Within an hour	5	1	1	10	0	Yes from card	Yes from recall	Yes from recall	1	1	Less than usual	1	1	1	0	999	999
1	2	0			90.09999999999999	90.09999999999999	0	0	No		10	Can read easily	1	1	1	1	1	1	1	0	1	1	1	0	1	1	Not applicable	bpl	Boiling	Own production	1	Within an hour	8	1	1	18	6	Yes from recall	Yes from recall	Yes from recall	2	2	Same as usual	2	2	2	0	999	999
1	2	0			0	0	89	89	No		12	Can read easily	1	1	1	0	0	1	0	0	0	0	1	0	1	1	Yes	apl	No water treatment	Own production	1	After 1 hour	7	1	1	5	2	Yes from card	Yes from card	Yes from card	3	3	Not breastfed at all	1	1	1	0	999	999
1	2	0			0	0	85.5	85	No		10	Can read easily	1	1	1	0	1	1	1	0	0	1	1	0	1	0	Not applicable	No ration card	No water treatment	Own production	1	After 1 hour	6	1	1	14	4	Yes from recall	No	Yes from recall	1	1	Less than usual	1	1	1	0	999	999
1	2	0			70	70	0	0	Yes	2	-8	999	1	1	1	0	0	0	0	0	0	0	0	0	1	0	Not applicable	bpl	No water treatment	Own production	1	Within an hour	6	1	1	12	0	Yes from card	-9	Yes from card	1	1	Less than usual	1	1	1	0	999	999
1	2	0			0	0	86.40000000000001	86.40000000000001	Yes	2	7	Can read with difficulty	1	1	1	0	0	0	0	0	0	1	0	0	1	0	Yes	bpl	No water treatment	Own production	1	Within an hour	6	1	1	5	3	Yes from card	No	Yes from card	3	1	Same as usual	1	1	1	0	999	999
1	2	0			70.2	70.09999999999999	0	0	No		10	Can read easily	1	1	1	0	1	1	1	0	0	1	1	0	0	0	Yes	bpl	Chlorine	Own production	1	After 1 hour	6	1	1	24	2	No	No	No	3	3	More than usual	3	2	2	0	999	999
1	2	0			65	65	0	0	No		-8	999	1	1	0	0	0	0	0	0	0	1	0	0	1	0	Yes	bpl	No water treatment	Own production	1	After 1 hour	7	1	1	10	3	Yes from card	-9	Yes from card	1	1	Less than usual	1	1	1	0	999	999
1	2	0			67.90000000000001	67.90000000000001	0	0	No		12	Can read easily	1	1	1	0	0	1	1	0	0	1	1	0	1	1	Yes	apl	No water treatment	Own production	1	After 1 hour	6	1	1	8	2	Yes from card	Yes from recall	No	2	2	Same as usual	2	2	2	1	2	Same as usual
1	2	0			74	74.09999999999999	0	0	No		-8	999	1	1	0	0	0	0	0	0	0	0	0	0	1	0	Not applicable	No ration card	No water treatment	Purchased from regular shop	1	After 1 hour	6	1	1	7	3	Yes from card	No	Yes from card	1	1	Less than usual	1	1	1	0	999	999
1	2	0			78	78.5	0	0	Yes	3	12	Can read easily	1	1	1	0	0	0	0	0	0	1	1	0	1	0	No	No ration card	No water treatment	Own production	1	After 1 hour	7	1	1	12	3	Yes from card	No	Yes from card	2	2	Same as usual	2	2	2	0	999	999
1	2	0			80.59999999999999	80.59999999999999	0	0	Yes	3	-8	999	1	1	0	0	0	0	0	0	0	0	0	0	1	0	No	aay	No water treatment	Purchased from regular shop	1	Within 3 days	6	2	999	999	3	Yes from card	No	Yes from card	3	2	Same as usual	1	1	2	0	999	999
1	2	0			0	0	82	82	Yes	2	-8	999	1	1	0	0	0	1	0	0	0	0	0	0	1	0	Yes	bpl	Filter with cloth	Own production	1	After 1 hour	6	2	999	999	3	Yes from recall	No	No	3	1	Less than usual	1	1	3	0	999	999
1	2	0			0	0	77.7	77.7	No		10	Can read easily	1	1	1	0	0	1	1	0	0	1	1	0	0	0	Not applicable	bpl	No water treatment	Own production	1	After 1 hour	6	1	1	12	6	Yes from recall	Yes from recall	Yes from recall	2	3	Same as usual	2	2	3	0	999	999
1	2	0			62	62	0	0	No		-8	999	1	1	1	1	0	1	0	0	0	1	1	0	1	0	Not applicable	apl	No water treatment	Own production	1	Within an hour	6	1	1	6	3	Yes from card	Yes from card	Yes from card	3	2	Same as usual	2	2	1	1	3	Less than usual
1	2	0			73.5	73.5	0	0	Yes	1	5	Can read with difficulty	2	1	1	1	1	1	1	1	1	1	1	0	1	1	Not applicable	No ration card	Boiling	Own production	1	Within an hour	8	1	1	17	2	Yes from recall	No	No	1	2	Less than usual	1	1	1	1	2	Same as usual
1	2	0			0	0	62	62.5	No		5	Can read with difficulty	1	1	0	0	0	1	0	0	0	0	1	0	1	0	Yes	No ration card	No water treatment	Own production	1	After 1 hour	6	1	1	14	0	Yes from card	No	No	3	3	More than usual	1	1	1	0	999	999
1	2	0			67.5	67.5	0	0	Yes	3	10	Can read easily	1	1	1	0	0	0	0	0	0	1	1	0	1	0	No	No ration card	No water treatment	Purchased from regular shop	1	After 1 hour	3	1	1	17	2	Yes from recall	No	No	3	3	More than usual	3	3	3	1	3	More than usual
1	2	0			80.8	80.8	0	0	No		10	Can read easily	1	1	1	1	0	1	1	0	1	1	1	0	1	1	Yes	bpl	No water treatment	Own production	1	Within an hour	6	1	1	10	6	Yes from card	Yes from recall	No	2	2	Same as usual	2	2	1	0	999	999
1	2	0			79.2	79.2	0	0	No		10	Can read easily	1	1	1	1	0	1	0	0	0	1	1	0	1	0	No	bpl	No water treatment	Own production	1	Within an hour	3	2	999	999	1	No	Yes from recall	Yes from card	3	-8	Less than usual	1	2	3	0	999	999
1	2	0			81.5	81.59999999999999	0	0	Yes	4	10	Can read easily	1	1	1	1	1	1	1	1	1	1	1	0	1	1	No	No ration card	No water treatment	Own production	1	Within an hour	7	1	1	10	4	Yes from card	Yes from recall	Yes from card	3	3	More than usual	2	2	2	1	3	More than usual
1	2	0			70.5	70.40000000000001	0	0	No		-8	999	1	1	0	0	0	1	1	1	0	1	1	0	1	0	Not applicable	No ration card	No water treatment	Own production	1	Within an hour	6	1	1	5	7	Yes from recall	Yes from recall	Yes from recall	1	1	Less than usual	1	1	1	1	-8	Not fed at all
1	2	0			75.59999999999999	75.5	0	0	Yes	2	-8	999	1	1	1	0	0	0	0	0	0	0	0	0	1	0	Yes	apl	Filter with cloth	Own production	1	After 1 hour	7	1	1	7	3	Yes from card	Yes from recall	Yes from card	2	2	Same as usual	2	2	2	0	999	999
1	2	0			0	0	60	60	No		4	Cannot read	1	1	1	1	1	1	1	0	1	1	1	0	1	0	No	bpl	Boiling	Own production	1	After 1 hour	0	1	1	13	0	No	No	No	3	1	Same as usual	1	2	2	0	999	999
1	2	0			0	0	86.2	86.2	No		6	Can read with difficulty	1	1	1	1	1	1	1	0	1	1	0	0	0	0	Not applicable	No ration card	No water treatment	Own production	1	After 1 hour	6	1	1	25	7	No	Yes from recall	No	2	2	More than usual	2	2	3	1	2	Same as usual
1	2	0			74.5	74.5	0	0	No		8	Can read easily	1	1	0	0	0	0	0	0	0	0	0	0	1	0	Not applicable	bpl	No water treatment	Own production	1	Within 3 days	6	1	1	7	4	No	No	Yes from recall	2	2	Same as usual	2	2	2	0	999	999
1	2	0			63.3	63.3	0	0	Yes	1	-8	999	1	1	1	1	0	1	0	0	0	1	1	0	1	0	No	No ration card	No water treatment	Own production	1	After 1 hour	6	1	1	11	4	Yes from recall	No	Yes from recall	3	3	More than usual	2	2	2	0	999	999
1	2	0			0	0	63.5	63.7	No		-8	999	1	1	1	0	0	1	1	0	0	1	1	0	0	0	Not applicable	bpl	No water treatment	Own production	1	After 1 hour	6	1	1	20	4	Yes from recall	Yes from recall	No	3	2	More than usual	3	2	2	0	999	999
1	2	0			70.5	70.5	0	0	Yes	3	-8	999	1	1	0	0	0	0	0	0	0	0	0	0	0	0	Yes	No ration card	Filter with cloth	Purchased from regular shop	1	After 1 hour	6	1	1	10	2	-9	No	No	2	2	More than usual	1	1	3	0	999	999
1	2	0			75	75	0	0	Yes	1	-8	999	1	1	0	0	0	1	1	0	0	0	1	0	1	0	Not applicable	bpl	No water treatment	Own production	1	Within an hour	8	1	1	6	0	Yes from card	No	No	3	1	Less than usual	1	2	2	0	999	999
1	2	0			78	78	0	0	No		9	Can read easily	1	1	1	1	1	1	1	0	0	1	1	0	1	1	Yes	bpl	No water treatment	Purchased from regular shop	1	After 1 hour	4	1	1	8	2	Yes from card	No	Yes from card	3	1	More than usual	1	2	3	0	999	999
1	2	0			73.5	73.5	0	0	Yes	6	-8	999	1	1	0	0	0	0	0	0	0	0	0	0	1	0	No	bpl	No water treatment	Own production	1	After 1 hour	8	1	1	5	2	Yes from card	Yes from card	No	3	1	Same as usual	1	1	2	0	999	999
1	2	0			0	0	86	86	Yes	4	10	Can read easily	1	1	1	0	0	0	0	0	1	1	1	0	1	0	Yes	No ration card	No water treatment	Own production	1	After 1 hour	6	1	1	8	2	Yes from card	No	No	3	3	Less than usual	1	1	1	0	999	999
1	2	0			0	0	94.3	94.3	Yes	3	9	Can read easily	1	1	1	0	0	1	0	0	1	1	1	0	1	1	Not applicable	bpl	No water treatment	Own production	1	After 1 hour	6	1	1	3	7	Yes from recall	Yes from recall	Yes from recall	2	2	Same as usual	2	2	2	0	999	999
1	2	0			60	60	0	0	Yes	5	-8	999	1	1	0	0	0	1	0	0	0	0	0	0	1	0	Yes	No ration card	No water treatment	Own production	1	After 1 hour	0	1	1	20	0	No	No	No	1	1	Less than usual	1	1	1	0	999	999
1	2	0			0	0	82.7	82.7	Yes	3	-8	999	1	0	0	0	0	0	0	0	0	0	0	0	0	0	Not applicable	No ration card	No water treatment	Purchased from regular shop	1	After 1 hour	8	1	1	4	2	No	No	No	3	1	Less than usual	1	1	2	1	1	Less than usual
1	2	0			63.1	63.1	0	0	No		15	Can read easily	1	1	1	1	1	1	1	0	1	1	1	0	1	1	Yes	bpl	No water treatment	Own production	1	Within an hour	7	1	1	9	5	No	No	No	2	1	Less than usual	1	1	1	0	999	999
1	2	0			77	77.5	0	0	Yes	3	5	Cannot read	1	1	1	0	0	1	0	0	0	1	1	0	0	0	Not applicable	bpl	Boiling	Own production	1	Within an hour	6	1	1	10	0	Yes from card	Yes from card	Yes from recall	2	2	More than usual	1	1	3	0	999	999
1	2	0			0	0	84	84	Yes	2	10	Can read easily	1	1	1	1	0	1	1	1	0	1	1	0	1	1	Yes	bpl	No water treatment	Own production	1	Within an hour	6	1	1	10	4	Yes from recall	Yes from recall	Yes from recall	3	3	More than usual	1	1	1	0	999	999
1	2	0			0	0	82.2	82.2	Yes	1	-8	999	1	1	0	0	0	0	0	0	0	0	0	0	1	0	Not applicable	No ration card	No water treatment	Purchased from regular shop	1	After 1 hour	7	1	1	16	3	Yes from recall	No	Yes from recall	2	1	Less than usual	1	3	1	0	999	999
1	2	0			0	0	70.09999999999999	70.09999999999999	Yes	2	-8	999	1	1	0	0	0	0	0	1	0	0	1	0	0	1	Yes	bpl	Chlorine	Own production	999	999	999		999	999	13	No	No	Yes from recall	2	2	Same as usual	2	2	2	0	999	999
1	2	0			0	0	80	80	No		-8	999	1	1	1	0	0	0	0	0	0	0	0	0	0	0	Yes	bpl	No water treatment	Purchased from ration shop	1	After 1 hour	6	1	1	9	4	Yes from card	Yes from card	Yes from card	1	2	Same as usual	2	1	1	0	999	999
1	2	0			0	0	79.5	79.5	Yes	1	8	Can read easily	1	1	1	1	0	0	0	1	0	0	1	0	1	1	Yes	bpl	No water treatment	Own production	999	999	999		999	999	6	Yes from card	Yes from recall	Yes from recall	1	1	Less than usual	1	1	1	0	999	999
1	2	0			63.5	63.5	0	0	No		8	Can read easily	1	1	1	0	1	1	1	0	0	0	1	0	1	0	No	bpl	Chlorine	Own production	1	After 1 hour	6	1	1	8	6	No	No	No	1	1	Less than usual	2	2	2	0	999	999
1	2	0			75.2	75.2	0	0	Yes	1	12	Can read easily	1	1	1	0	0	1	1	0	1	1	1	0	1	0	Not applicable	No ration card	No water treatment	Borrowed, bartered, exchanged	1	After 1 hour	1	1	1	30	2	Yes from recall	Yes from recall	No	3	1	More than usual	3	3	3	0	999	999
1	2	0			0	0	76	76	Yes	2	-8	999	1	0	0	0	0	0	0	0	0	1	1	0	1	0	Not applicable	bpl	No water treatment	Purchased from regular shop	1	Within an hour	6	1	1	10	5	No	Yes from recall	Yes from recall	3	3	More than usual	2	2	2	0	999	999
1	2	0			68	68	0	0	Yes	3	-8	999	1	0	1	0	0	1	0	0	0	0	1	0	0	0	Yes	bpl	No water treatment	Purchased from regular shop	1	After 3 days	8	1	1	12	4	Yes from card	No	No	1	1	Same as usual	1	2	1	1	-8	Less than usual
1	2	0			59.5	59.5	0	0	Yes	4	5	Can read with difficulty	1	1	0	0	0	1	0	0	0	1	1	0	1	0	No	bpl	No water treatment	Purchased from ration shop	1	After 1 hour	0	1	1	10	0	No	No	No	1	2	Same as usual	2	2	2	0	999	999
1	2	0			0	0	79.09999999999999	79.09999999999999	No		9	Can read easily	1	1	0	0	0	1	1	0	0	1	1	0	1	0	Not applicable	bpl	Boiling	Own production	1	After 1 hour	9	1	1	3	3	Yes from card	Yes from recall	Yes from recall	2	2	Same as usual	2	2	2	0	999	999
1	2	0			87.5	87.40000000000001	0	0	Yes	1	9	Can read easily	1	1	1	0	0	1	0	0	0	1	0	0	1	0	Yes	bpl	Filter with cloth	Purchased from regular shop	1	After 1 hour	6	1	1	15	6	Yes from recall	Yes from recall	Yes from recall	3	3	More than usual	2	2	2	0	999	999
1	2	0			0	0	73.5	73.5	Yes	1	-8	999	1	1	0	0	0	0	0	0	0	0	0	0	0	0	No	No ration card	No water treatment	Own production	1	Within an hour	7	1	1	4	0	Yes from recall	Yes from card	Yes from card	3	1	Less than usual	1	1	1	0	999	999
1	2	0			72.5	72.5	0	0	No		-8	999	1	1	1	0	0	1	1	0	1	1	1	0	0	0	Not applicable	No ration card	No water treatment	Own production	1	After 1 hour	0	1	1	12	4	Yes from recall	No	No	2	3	Same as usual	2	3	3	0	999	999
1	2	0			65.5	65.5	0	0	Yes	2	6	Can read easily	1	1	0	0	0	0	0	0	0	0	0	0	1	0	Not applicable	No ration card	No water treatment	Own production	1	Within an hour	6	1	1	10	4	Yes from card	Yes from recall	Yes from recall	2	2	Same as usual	2	2	2	0	999	999
1	2	0			69.5	69.5	0	0	Yes	7	1	Cannot read	1	1	0	0	1	1	1	0	0	1	1	0	1	0	Yes	bpl	No water treatment	Own production	1	Within 3 days	4	1	1	12	5	Yes from recall	No	Yes from recall	2	2	Same as usual	2	2	2	0	999	999
1	2	0			62	62	0	0	Yes	2	-8	999	1	1	0	0	0	0	0	0	0	0	0	0	0	0	Not applicable	bpl	No water treatment	Own production	1	Within 3 days	0	1	1	9	0	No	No	No	1	1	Less than usual	1	1	3	0	999	999
1	2	0			0	0	70	69.5	No		-8	999	1	1	0	1	0	0	0	0	0	1	0	0	1	0	Not applicable	No ration card	Chlorine	Purchased from regular shop	1	Within 3 days	5	1	1	20	3	No	No	Yes from recall	1	1	Less than usual	1	2	3	0	999	999
1	2	0			69.7	69.7	0	0	No		-8	999	1	1	0	0	0	1	0	0	0	0	0	0	0	0	No	aay	No water treatment	Own production	1	After 1 hour	6	1	1	10	2	Yes from card	No	No	3	2	More than usual	1	2	3	0	999	999
1	2	0			0	0	91.3	91.3	No		10	Can read easily	1	1	0	0	0	0	0	0	0	0	1	0	0	0	Not applicable	bpl	No water treatment	Purchased from ration shop	1	After 1 hour	6	1	1	3	4	Yes from card	Yes from recall	No	1	1	Less than usual	1	1	1	0	999	999
1	2	0			0	0	78.09999999999999	78.09999999999999	Yes	2	-8	999	1	0	0	0	0	1	0	0	0	0	0	0	1	0	Not applicable	bpl	No water treatment	Purchased from ration shop	1	Don't know	6	1	1	10	3	Yes from recall	No	No	1	2	More than usual	2	1	3	0	999	999
1	2	0			78	78	0	0	No		-8	999	1	1	1	1	1	1	1	0	1	1	1	0	1	0	No	apl	No water treatment	Own production	1	Within an hour	6	1	1	10	6	Yes from card	Yes from card	Yes from card	2	2	Same as usual	1	1	1	0	999	999
1	2	0			0	0	88.5	88.5	No		-8	999	1	1	0	0	0	0	0	0	0	0	0	0	1	0	Not applicable	No ration card	No water treatment	Own production	1	After 1 hour	6	1	1	10	3	Yes from card	Yes from card	Yes from card	1	1	Less than usual	1	1	1	0	999	999
1	2	0			0	0	79.3	79.3	No		10	Can read easily	1	1	1	1	1	1	1	0	1	1	1	0	1	1	Not applicable	bpl	No water treatment	Purchased from ration shop	1	Within an hour	6	2	999	999	5	Yes from card	Yes from recall	No	1	1	Same as usual	2	1	1	0	999	999
1	2	0			78.90000000000001	78.90000000000001	0	0	Yes	3	10	Can read easily	1	1	1	1	1	1	1	0	1	1	1	0	1	1	Not applicable	bpl	Boiling	Own production	1	Within an hour	7	1	1	20	3	No	No	No	3	2	Less than usual	2	2	2	0	999	999
1	2	0			0	0	87	87	Yes	1	12	Can read easily	1	1	0	0	0	1	1	0	1	1	1	0	1	1	No	apl	Filter with cloth	Own production	1	Within an hour	6	2	999	999	3	Yes from card	Yes from card	Yes from card	3	2	Less than usual	1	1	1	1	3	Same as usual
1	2	0			0	0	90.40000000000001	90.40000000000001	Yes	1	-8	999	1	0	0	0	0	0	0	0	0	1	0	0	0	0	Not applicable	No ration card	No water treatment	Own production	1	Within an hour	6	1	1	17	6	Yes from recall	Yes from recall	Yes from recall	2	2	Same as usual	1	2	2	0	999	999
1	2	0			81	81	0	0	Yes	3	-8	999	1	1	1	1	0	0	0	0	0	1	1	0	1	0	No	bpl	No water treatment	Own production	1	After 1 hour	6	1	1	8	4	Yes from recall	Yes from recall	Yes from recall	1	1	Less than usual	1	1	1	0	999	999
1	2	0			0	0	73.2	73.2	Yes	3	-8	999	1	1	0	0	0	0	0	0	0	0	0	0	1	0	No	No ration card	No water treatment	Purchased from regular shop	1	After 1 hour	6	1	1	4	4	Yes from recall	Yes from recall	Yes from recall	2	2	Same as usual	2	2	2	0	999	999
1	2	0			66.3	66.40000000000001	0	0	No		-8	999	1	1	0	0	0	0	0	0	0	0	1	0	1	0	Yes	No ration card	Chlorine	Own production	1	Within an hour	7	1	1	7	8	Yes from card	No	Yes from recall	1	1	Less than usual	1	1	1	0	999	999
1	2	0			0	0	91.59999999999999	91.59999999999999	Yes	3	5	Can read with difficulty	1	1	0	0	0	1	0	0	0	1	0	0	1	0	Yes	bpl	No water treatment	Own production	1	After 1 hour	6	1	1	4	3	Yes from card	No	No	3	1	More than usual	3	1	3	0	999	999
1	2	0			0	0	78.7	78.7	No		6	Can read with difficulty	1	1	1	0	0	1	0	0	0	1	1	0	1	0	Yes	No ration card	No water treatment	Own production	1	After 1 hour	6	1	1	25	4	Yes from recall	No	No	3	3	More than usual	2	3	2	1	2	More than usual
1	2	0			61	61	0	0	Yes	3	-8	999	1	1	0	0	0	1	0	0	0	0	0	0	0	0	Yes	No ration card	No water treatment	Own production	1	Within 3 days	0	1	1	14	0	No	No	No	2	2	Same as usual	2	2	2	1	2	Same as usual
1	2	0			62	62.1	0	0	No		8	Can read easily	1	1	1	0	0	1	0	0	0	1	1	0	1	1	Not applicable	No ration card	Boiling	Own production	1	Within an hour	0	1	1	17	0	Yes from recall	Yes from recall	Yes from recall	2	2	Same as usual	2	2	2	0	999	999
1	2	0			59.7	59.7	0	0	No		12	Can read easily	1	1	1	1	1	1	1	0	0	0	1	0	0	1	Yes	No ration card	No water treatment	Own production	1	Within an hour	6	1	1	11	3	Yes from card	Yes from recall	Yes from recall	2	2	Same as usual	2	2	2	1	2	Same as usual
1	2	0			64.90000000000001	65	0	0	Yes	3	-8	999	1	1	0	0	0	0	0	0	0	0	0	0	1	0	No	bpl	No water treatment	Purchased from ration shop	1	After 1 hour	6	1	1	9	2	Yes from recall	No	Yes from recall	1	1	Less than usual	2	2	2	0	999	999
1	2	0			78.2	78.2	0	0	Yes	2	-8	999	1	1	0	0	0	0	0	0	0	0	1	0	0	0	Yes	bpl	No water treatment	Purchased from regular shop	1	Within an hour	0	1	1	3	4	Yes from card	Yes from recall	Yes from card	2	2	Same as usual	2	2	2	0	999	999
1	2	0			0	0	88.5	88.5	Yes	1	8	Can read easily	1	1	1	0	1	1	0	0	0	1	1	0	1	0	No	bpl	No water treatment	Own production	1	After 1 hour	6	1	1	2	4	No	No	No	1	1	Same as usual	1	1	1	0	999	999
1	2	0			76.09999999999999	76.09999999999999	0	0	No		5	Can read easily	1	1	1	1	1	1	1	0	0	1	1	0	1	0	Yes	apl	Chlorine	Own production	1	After 1 hour	5	1	1	10	6	Yes from card	Yes from card	Yes from card	2	2	Same as usual	2	2	1	0	999	999
1	2	0			0	0	78	78	Yes	5	7	Can read easily	1	1	0	0	0	0	0	0	0	0	0	0	1	0	Not applicable	No ration card	No water treatment	Own production	1	Within an hour	6	1	1	8	4	Yes from card	No	Yes from card	1	1	Less than usual	1	1	1	0	999	999
1	2	0			61.6	61.6	0	0	Yes	1	-8	999	1	1	1	0	0	1	1	0	0	0	1	0	0	0	Yes	apl	No water treatment	Purchased from regular shop	1	After 1 hour	5	1	1	8	3	No	No	No	2	2	Same as usual	2	2	2	0	999	999
1	2	0			70.2	70.2	0	0	Yes	1	-8	999	1	1	0	0	0	0	0	0	0	1	1	0	1	0	No	No ration card	No water treatment	Purchased from regular shop	1	After 1 hour	8	1	1	10	3	No	No	No	3	1	Same as usual	2	1	2	1	-8	Less than usual
1	2	0			0	0	79.7	79.7	No		8	Can read easily	1	1	1	0	0	1	1	0	0	1	0	0	1	0	Yes	bpl	Chlorine	Own production	1	After 1 hour	6	1	1	13	5	Yes from recall	No	No	3	3	Same as usual	3	3	2	1	2	More than usual
1	2	0			81.8	81.90000000000001	0	0	Yes	4	-8	999	1	1	1	1	0	1	0	0	0	1	1	0	1	0	Not applicable	apl	Boiling	Own production	1	Within an hour	6	1	1	10	4	Yes from recall	Yes from recall	Yes from recall	2	2	Same as usual	2	2	2	0	999	999
1	2	0			76.5	76.5	0	0	No		9	Can read easily	2	1	1	0	0	1	1	0	1	1	1	0	1	0	Yes	bpl	No water treatment	Own production	1	After 1 hour	6	1	1	15	5	No	Yes from card	Yes from recall	2	2	More than usual	2	3	3	1	2	More than usual
1	2	0			0	0	85.5	85	Yes	3	8	Can read easily	1	1	1	1	0	0	0	0	0	1	1	0	1	0	No	No ration card	No water treatment	Own production	1	After 1 hour	6	1	1	6	2	-9	-9	-9	3	2	Same as usual	2	2	2	0	999	999
1	2	0			78	78	0	0	Yes	4	9	Can read easily	1	1	1	1	0	0	0	1	0	1	1	0	1	0	Yes	bpl	No water treatment	Own production	1	After 1 hour	6	1	1	10	5	Yes from card	Yes from recall	Yes from recall	1	1	Less than usual	1	1	1	0	999	999
1	2	0			0	0	86.3	86.3	Yes	3	10	Can read easily	1	1	0	0	0	0	0	0	0	0	0	0	1	0	Not applicable	aay	No water treatment	Purchased from ration shop	1	After 1 hour	12	1	1	6	3	Yes from card	Yes from recall	Yes from card	2	2	Same as usual	2	2	2	0	999	999
1	2	0			66	66	0	0	No		-8	999	1	1	0	0	0	1	0	0	0	0	0	0	0	0	Yes	No ration card	No water treatment	Own production	1	Within 3 days	8	1	1	13	5	Yes from recall	No	Yes from recall	2	2	Same as usual	2	2	2	0	999	999
1	2	0			83.5	83.5	0	0	Yes	1	-8	999	1	1	0	0	0	1	0	0	1	1	1	0	1	0	Yes	bpl	Filter with cloth	Own production	1	Within an hour	6	1	1	4	4	Yes from card	Yes from card	Yes from card	2	2	Less than usual	1	2	2	0	999	999
1	2	0			0	0	86.3	86.3	Yes	3	10	Can read easily	1	1	1	0	0	1	0	0	0	1	1	0	1	0	No	apl	Filter with cloth	Own production	1	After 1 hour	6	1	1	2	4	Yes from card	Yes from card	Yes from card	2	1	Less than usual	2	1	1	0	999	999
1	2	0			0	0	87.5	87.5	No		8	Can read easily	1	1	1	0	1	1	1	0	0	1	1	0	1	0	No	bpl	No water treatment	Own production	1	After 1 hour	6	1	2	999	7	Yes from recall	No	No	2	3	More than usual	3	3	3	0	999	999
1	2	0			65.5	65.5	0	0	Yes	1	-8	999	1	1	0	0	0	1	0	0	0	0	0	0	1	0	No	bpl	No water treatment	Own production	1	Within an hour	8	1	1	12	1	Yes from card	Yes from recall	Yes from recall	1	-8	Same as usual	-8	1	2	0	999	999
1	2	0			36.5	36.5	0	0	Yes	2	-8	999	1	0	0	0	0	0	0	0	0	0	0	0	0	0	Not applicable	No ration card	No water treatment	Purchased from regular shop	1	After 1 hour	0	1	1	12	0	No	No	No	1	1	Same as usual	1	1	2	0	999	999
1	2	0			76.2	76.2	0	0	Yes	4	8	Can read easily	1	1	1	0	1	0	1	1	0	1	1	0	1	1	Yes	bpl	No water treatment	Purchased from regular shop	1	After 1 hour	6	1	1	10	4	Yes from card	Yes from card	Yes from card	3	2	Same as usual	2	2	2	1	2	Same as usual
1	2	0			0	0	90.5	90.5	Yes	3	-8	999	1	1	1	1	1	1	1	0	0	1	1	0	0	1	Not applicable	No ration card	Filter with cloth	Own production	1	Within an hour	6	1	1	2	3	Yes from card	Yes from card	Yes from card	3	1	Same as usual	1	2	1	0	999	999
1	2	0			0	0	87.09999999999999	87.09999999999999	Yes	3	5	Can read with difficulty	1	1	1	1	1	1	1	0	0	1	1	0	1	1	No	bpl	Boiling	Own production	1	After 1 hour	12	1	1	10	4	Yes from recall	Yes from recall	Yes from recall	2	2	Same as usual	2	2	1	0	999	999
1	2	0			79	79	0	0	Yes	1	7	Can read easily	1	1	1	0	0	0	0	0	0	1	0	0	1	0	Yes	bpl	No water treatment	Own production	1	After 1 hour	7	1	1	16	5	Yes from card	Yes from recall	Yes from recall	3	3	More than usual	2	2	2	0	999	999
1	2	0			86.5	86.5	0	0	Yes	3	3	Cannot read	1	1	1	0	0	0	0	1	0	0	1	0	1	0	Yes	bpl	No water treatment	Own production	1	After 1 hour	6	2	999	999	5	Yes from card	Yes from card	Yes from card	2	2	Same as usual	2	2	2	1	2	Same as usual
1	2	0			76.2	76.2	0	0	No		-8	999	1	1	0	0	0	1	0	0	0	1	0	0	1	0	Yes	bpl	No water treatment	Own production	1	After 1 hour	6	1	1	13	6	Yes from card	No	No	2	2	More than usual	2	2	3	0	999	999
1	2	0			0	0	77.09999999999999	77.09999999999999	Yes	10	9	Can read easily	1	1	1	1	0	1	0	1	0	1	1	0	1	0	Not applicable	No ration card	No water treatment	Own production	999	999	999		999	999	12	Yes from card	No	No	1	1	Less than usual	1	1	1	0	999	999
1	2	0			0	0	84.09999999999999	84.09999999999999	No		-8	999	1	1	0	0	0	0	0	0	0	0	0	0	0	0	No	aay	No water treatment	Purchased from regular shop	1	After 1 hour	7	2	999	999	2	Yes from card	No	No	3	1	Less than usual	1	1	2	0	999	999
1	2	0			72.5	72.5	0	0	No		-8	999	1	1	1	0	0	0	0	0	0	0	0	0	1	0	Yes	bpl	No water treatment	Own production	1	Within an hour	6	1	1	10	2	Yes from card	-9	Yes from recall	2	2	Same as usual	2	2	2	0	999	999
1	2	0			0	0	88.3	88.3	No		12	Can read easily	1	1	1	0	0	1	0	0	0	0	1	0	1	0	No	bpl	No water treatment	Purchased from regular shop	1	After 1 hour	12	2	999	999	2	Yes from card	No	No	3	2	More than usual	1	2	3	0	999	999
1	2	0			67.40000000000001	67.40000000000001	0	0	No		-8	999	1	1	0	0	0	0	0	0	0	0	0	0	0	0	Yes	No ration card	No water treatment	Own production	1	After 1 hour	6	1	1	8	6	Yes from card	Yes from recall	Yes from recall	2	2	Same as usual	2	2	2	0	999	999
1	2	0			65.5	65.5	0	0	No		5	Cannot read	1	1	0	0	0	0	0	0	0	1	1	0	1	0	Not applicable	No ration card	No water treatment	Purchased from ration shop	1	After 1 hour	0	1	1	13	0	No	Yes from card	Yes from card	2	2	Same as usual	2	2	2	0	999	999
1	2	0			0	0	84.5	84.5	Yes	2	10	Can read easily	1	1	0	0	0	0	0	0	0	1	1	0	1	0	No	No ration card	No water treatment	Own production	1	After 1 hour	6	1	1	3	3	No	No	No	3	1	More than usual	1	1	3	0	999	999
1	2	0			0	0	56	56	Yes	1	6	Can read easily	1	1	1	0	1	1	0	0	0	1	1	0	1	0	No	bpl	No water treatment	Own production	1	After 1 hour	0	1	1	12	0	Yes from recall	Yes from recall	Yes from recall	2	1	Less than usual	2	1	1	0	999	999
1	2	0			73.5	73	0	0	No		5	Can read with difficulty	1	1	0	0	0	0	0	1	0	1	1	0	1	0	Yes	bpl	No water treatment	Purchased from ration shop	1	After 1 hour	6	1	1	5	5	Yes from card	Yes from card	Yes from card	2	2	Same as usual	2	2	2	0	999	999
1	2	0			0	0	83.09999999999999	83.09999999999999	Yes	1	-8	999	1	1	0	0	0	0	0	0	0	0	0	0	1	0	Yes	No ration card	No water treatment	Own production	1	Within an hour	6	1	1	9	4	Yes from card	Yes from card	Yes from card	2	2	Same as usual	2	2	2	0	999	999
1	2	0			62	62.5	0	0	Yes	1	-8	999	1	1	0	0	0	0	0	0	0	0	1	0	1	0	No	aay	No water treatment	Own production	1	After 1 hour	6	1	1	12	3	Yes from recall	Yes from recall	Yes from recall	3	1	Less than usual	1	1	1	0	999	999
1	2	0			65	65	0	0	Yes	1	8	Can read easily	1	1	0	0	0	0	0	0	0	0	1	0	1	0	Yes	bpl	No water treatment	Purchased from regular shop	1	After 1 hour	6	1	1	25	4	No	Yes from recall	Yes from recall	2	2	Same as usual	2	2	2	0	999	999
1	2	0			0	0	80.7	80.7	No		9	Can read easily	1	1	1	1	0	1	1	0	1	1	1	0	1	0	Not applicable	No ration card	No water treatment	Own production	1	After 1 hour	6	1	1	11	6	Yes from recall	No	No	2	2	More than usual	2	3	3	0	999	999
1	2	0			0	0	90	90.5	Yes	6	-8	999	1	1	0	0	0	0	0	0	0	0	0	0	1	0	Yes	bpl	No water treatment	Own production	1	After 1 hour	6	1	1	12	2	Yes from card	Yes from card	No	2	2	Same as usual	3	1	2	0	999	999
1	2	0			0	0	64	64	No		5	Can read with difficulty	1	1	0	0	1	1	1	0	0	1	1	0	1	0	Not applicable	bpl	No water treatment	Own production	1	After 1 hour	6	1	1	30	0	Yes from recall	No	No	2	2	More than usual	1	3	2	0	999	999
1	2	0			0	0	73.5	73.5	No		-8	999	1	1	0	0	0	1	0	0	0	0	0	0	1	0	Not applicable	No ration card	No water treatment	Purchased from regular shop	1	After 1 hour	6	1	1	16	6	Yes from recall	Yes from recall	Yes from recall	2	2	More than usual	2	2	3	0	999	999
1	2	0			60	59.5	0	0	No		-8	999	1	1	0	0	0	1	1	0	0	0	0	0	1	0	Yes	No ration card	No water treatment	Own production	2	Within an hour	0	1	1	13	0	No	No	No	1	1	Less than usual	1	1	1	0	999	999
1	2	0			66.5	66.5	0	0	Yes	2	5	Can read with difficulty	1	1	0	0	0	0	0	0	0	0	1	0	0	0	Not applicable	bpl	No water treatment	Purchased from ration shop	1	After 1 hour	6	1	1	12	4	Yes from recall	No	Yes from card	1	2	More than usual	1	1	2	0	999	999
1	2	0			73	73	0	0	No		9	Can read easily	2	1	1	1	1	1	1	0	1	1	1	0	1	0	Not applicable	No ration card	No water treatment	Own production	1	After 1 hour	0	1	1	1	2	Yes from recall	Yes from card	Yes from recall	2	2	More than usual	2	2	3	0	999	999
1	2	0			0	0	95.59999999999999	95.59999999999999	No		9	Can read easily	1	1	1	0	0	0	0	0	0	1	1	0	1	0	Yes	No ration card	No water treatment	Own production	1	Within an hour	6	1	1	2	6	Yes from recall	Yes from recall	Yes from recall	3	3	More than usual	3	3	3	0	999	999
1	2	0			76.90000000000001	76.90000000000001	0	0	No		8	Can read easily	1	1	1	0	0	1	1	0	0	1	1	0	1	0	Not applicable	bpl	No water treatment	Own production	999	999	999		999	999	8	Yes from card	No	No	3	2	More than usual	2	2	3	0	999	999
1	2	0			0	0	87.90000000000001	87.90000000000001	No		-8	999	1	1	1	0	0	1	0	1	0	1	1	0	1	0	Yes	bpl	No water treatment	Own production	1	After 1 hour	6	1	1	5	3	Yes from card	No	No	2	1	Less than usual	1	1	1	0	999	999
1	2	0			0	0	82	82	No		9	Can read easily	1	1	0	0	0	1	0	0	0	0	1	0	1	0	Not applicable	No ration card	No water treatment	Own production	1	After 1 hour	1	1	1	3	6	Yes from card	No	No	1	1	Less than usual	1	1	1	0	999	999
1	2	0			76.5	76.5	0	0	No		-8	999	1	0	0	0	0	0	0	0	0	0	1	0	1	0	Yes	bpl	No water treatment	Own production	1	Within an hour	6	1	1	6	3	Yes from card	Yes from recall	No	1	1	Same as usual	1	1	1	0	999	999
1	2	0			64.3	64.3	0	0	No		8	Can read easily	1	1	1	1	0	1	1	1	1	1	1	0	1	0	Yes	No ration card	No water treatment	Own production	1	After 1 hour	6	1	1	10	2	Yes from card	Yes from recall	Yes from recall	2	2	Same as usual	2	2	2	0	999	999
1	2	0			0	0	86.2	86.2	Yes	1	-8	999	1	0	0	0	0	0	0	0	0	0	0	0	1	0	No	No ration card	No water treatment	Own production	1	After 1 hour	6	1	1	4	6	Yes from card	No	No	3	1	More than usual	1	3	1	1	1	Less than usual
1	2	0			71.5	71.5	0	0	Yes	2	-8	999	1	1	0	0	0	1	0	0	0	0	0	0	0	0	No	bpl	No water treatment	Purchased from ration shop	1	After 1 hour	10	1	1	13	3	Yes from card	No	No	1	1	Same as usual	2	1	2	1	-8	Not fed at all
1	2	0			66	66	0	0	Yes	2	-8	999	1	0	0	0	0	0	0	0	0	0	0	0	0	0	Not applicable	No ration card	No water treatment	Purchased from regular shop	1	Within an hour	0	1	1	16	0	No	No	No	3	1	Less than usual	2	1	1	0	999	999
1	2	0			62	62	0	0	Yes	2	-8	999	1	1	0	0	0	0	0	0	0	0	0	0	0	0	No	bpl	No water treatment	Purchased from regular shop	1	After 1 hour	7	1	1	12	4	No	No	No	1	3	Same as usual	1	1	1	0	999	999
1	2	0			0	0	69.09999999999999	69.09999999999999	Yes	1	-8	999	1	1	0	0	0	0	0	0	0	0	1	0	1	0	Not applicable	No ration card	No water treatment	Own production	1	Within an hour	6	1	1	8	8	No	No	No	1	1	Less than usual	1	1	1	0	999	999
1	2	0			59.5	59.5	0	0	No		10	Can read easily	1	1	1	0	0	1	1	0	0	1	1	0	0	0	Yes	bpl	Filter with cloth	Own production	1	After 1 hour	0	1	1	1	3	Yes from recall	No	No	2	3	More than usual	2	3	3	1	2	Not fed at all
1	2	0			83	83	0	0	Yes	3	5	Can read with difficulty	1	1	1	0	0	1	0	0	0	0	1	0	1	0	No	bpl	No water treatment	Own production	1	After 1 hour	6	1	1	10	5	Yes from recall	Yes from recall	Yes from recall	3	3	Same as usual	2	1	2	0	999	999
1	2	0			0	0	87.5	87.5	Yes	1	-8	999	1	0	0	0	0	1	0	0	0	0	0	0	0	0	Not applicable	No ration card	No water treatment	Purchased from regular shop	1	After 1 hour	6	1	1	10	4	Yes from recall	Yes from recall	Yes from recall	1	1	Less than usual	1	1	1	0	999	999
1	2	0			0	0	76.5	76.5	Yes	1	5	Can read with difficulty	1	1	0	0	0	0	0	0	0	0	1	0	1	0	Yes	No ration card	No water treatment	Own production	1	After 1 hour	6	1	1	3	4	Yes from recall	Yes from recall	Yes from recall	2	2	Same as usual	2	2	2	0	999	999
1	2	0			0	0	84.2	84.2	No		-8	999	1	1	0	0	0	1	0	0	0	1	1	0	1	0	Not applicable	No ration card	No water treatment	Purchased from regular shop	1	After 1 hour	6	1	1	3	3	Yes from card	No	No	2	3	More than usual	2	3	3	0	999	999
1	2	0			0	0	79.90000000000001	79.90000000000001	Yes	1	-8	999	1	0	0	0	0	1	0	0	0	0	1	0	0	0	No	bpl	No water treatment	Own production	1	After 1 hour	6	2	999	999	3	Yes from card	No	No	3	3	Less than usual	1	2	3	0	999	999
1	2	0			78	78	0	0	Yes	2	-8	999	1	1	0	0	0	0	0	0	0	0	0	0	1	0	Not applicable	aay	No water treatment	Own production	1	After 1 hour	6	1	1	7	3	No	No	No	2	2	Same as usual	2	2	2	0	999	999
1	2	0			0	0	76.90000000000001	76.90000000000001	Yes	1	3	Cannot read	1	1	0	0	0	0	0	0	0	0	1	0	1	0	No	bpl	No water treatment	Purchased from ration shop	1	Within 3 days	5	1	1	12	3	Yes from card	No	Yes from card	2	2	Same as usual	2	2	2	1	2	Less than usual
1	2	0			81	81	0	0	No		9	Can read with difficulty	1	1	1	0	0	1	1	0	0	1	1	0	1	0	No	bpl	No water treatment	Own production	1	After 1 hour	6	1	1	25	0	Yes from card	No	No	2	3	Same as usual	2	3	3	0	999	999
1	2	0			62	62	0	0	No		12	Can read easily	1	1	1	1	1	1	1	0	1	1	1	0	0	0	Yes	bpl	No water treatment	Own production	1	After 1 hour	8	1	1	3	4	No	No	No	1	1	Less than usual	1	1	1	0	999	999
1	2	0			72.5	72.5	0	0	Yes	1	10	Can read easily	1	1	1	1	1	1	1	1	1	1	1	0	1	1	No	No ration card	Boiling	Own production	1	Within an hour	6	1	1	8	1	Yes from card	No	Yes from recall	3	1	Same as usual	1	1	1	0	999	999
1	2	0			0	0	82	82	Yes	2	10	Can read easily	1	1	1	0	0	0	0	0	0	1	1	0	1	0	Not applicable	bpl	No water treatment	Own production	1	After 1 hour	6	1	1	5	2	Yes from card	No	Yes from card	2	2	Same as usual	2	2	2	0	999	999
1	2	0			0	0	78.8	78.8	Yes	1	8	Can read easily	1	1	0	0	0	0	0	0	0	0	0	0	0	0	Yes	bpl	No water treatment	Purchased from regular shop	1	After 1 hour	6	1	1	7	3	Yes from recall	No	Yes from recall	2	2	Same as usual	2	2	1	0	999	999
1	2	0			80.5	80.5	0	0	No		4	Can read with difficulty	1	1	1	0	1	1	1	0	1	1	1	0	1	0	Not applicable	No ration card	Boiling	Own production	1	After 1 hour	6	1	1	6	4	Yes from recall	Yes from recall	Yes from recall	2	2	Same as usual	2	2	2	0	999	999
1	2	0			70	70	0	0	No		-8	999	1	1	1	1	0	1	1	0	0	1	1	0	1	0	Not applicable	apl	No water treatment	Own production	1	Within an hour	7	1	1	11	4	Yes from card	Yes from recall	Yes from card	2	2	Same as usual	2	2	2	0	999	999
1	2	0			0	0	87	87	No		-8	999	1	1	1	0	0	1	1	0	1	1	1	0	1	0	No	apl	No water treatment	Own production	1	After 1 hour	7	1	1	10	6	Yes from card	Yes from card	Yes from card	1	1	Less than usual	1	1	1	0	999	999
1	2	0			0	0	81.5	81.5	Yes	3	-8	999	1	0	0	0	0	0	0	0	0	0	0	0	1	0	Yes	bpl	No water treatment	Own production	1	After 1 hour	8	1	1	4	3	Yes from recall	No	No	2	2	More than usual	1	1	2	0	999	999
1	2	0			74	74	0	0	Yes	2	8	Can read easily	1	1	1	0	0	1	1	0	1	1	1	0	1	0	No	bpl	No water treatment	Own production	1	After 1 hour	6	1	1	8	6	Yes from card	No	No	2	3	Same as usual	3	3	2	0	999	999
1	2	0			0	0	85.5	85.5	Yes	2	6	Can read with difficulty	1	1	0	0	0	1	0	0	0	0	1	0	1	0	No	bpl	No water treatment	Own production	2	Don't know	6	1	1	8	4	Yes from card	No	No	3	1	Less than usual	1	2	1	0	999	999
1	2	0			0	0	78.2	78.2	Yes	2	7	Can read easily	1	1	1	1	1	1	0	1	0	1	1	1	1	0	Not applicable	No ration card	Chlorine	Purchased from regular shop	1	Within an hour	6	1	1	0	4	Yes from recall	Yes from recall	Yes from card	2	2	Same as usual	2	2	2	0	999	999
1	2	0			78.59999999999999	78.59999999999999	0	0	No		5	Can read easily	1	1	1	0	0	1	1	0	0	1	1	0	1	0	Yes	bpl	No water treatment	Own production	2	After 1 hour	6	1	1	30	4	Yes from card	No	No	3	3	More than usual	3	3	3	0	999	999
1	2	0			0	0	85.5	85.5	No		-8	999	2	0	0	0	0	0	0	0	0	0	0	0	1	0	No	No ration card	No water treatment	Purchased from regular shop	-9	After 1 hour	6	2	999	999	6	No	No	No	1	1	Less than usual	1	1	3	0	999	999
1	2	0			0	0	70.3	70.2	No		5	Can read easily	1	1	1	0	0	1	0	0	0	1	1	0	1	0	Yes	bpl	No water treatment	Own production	1	After 1 hour	6	2	999	999	8	Yes from card	Yes from recall	Yes from card	2	2	Same as usual	2	3	2	0	999	999
1	2	0			74.5	74.5	0	0	No		10	Can read easily	1	1	1	1	1	1	1	0	1	1	1	0	0	1	No	bpl	No water treatment	Own production	1	After 1 hour	6	1	1	20	0	Yes from card	No	No	3	2	More than usual	3	1	3	0	999	999
1	2	0			0	0	89.2	89.2	Yes	1	1	Cannot read	1	1	0	0	0	0	0	0	0	0	1	0	1	0	Yes	bpl	No water treatment	Purchased from ration shop	1	After 1 hour	3	1	1	4	3	Yes from recall	Yes from recall	Yes from recall	1	1	Less than usual	1	1	1	0	999	999
1	2	0			0	0	88.2	88.2	No		9	Can read easily	1	1	1	1	0	1	1	0	1	1	1	0	1	0	Yes	bpl	No water treatment	Own production	1	After 1 hour	6	1	2	999	4	Yes from card	Yes from recall	No	3	2	More than usual	2	3	3	0	999	999
1	2	0			77.59999999999999	77.59999999999999	0	0	No		7	Can read easily	1	0	0	0	0	1	0	0	0	0	0	0	0	0	No	No ration card	No water treatment	Purchased from regular shop	1	After 1 hour	6	1	1	12	4	Yes from recall	No	No	3	2	More than usual	3	3	3	1	1	Same as usual
1	2	0			0	0	87.5	87.5	Yes	1	10	Can read easily	1	1	1	1	1	1	1	0	1	1	1	0	1	1	No	bpl	Boiling	Own production	1	Within an hour	6	1	1	9	7	Yes from recall	Yes from recall	Yes from recall	2	2	Same as usual	2	2	2	0	999	999
1	2	0			75.2	75.3	0	0	Yes	1	-8	999	1	1	1	0	0	0	0	1	0	1	1	0	1	0	Yes	No ration card	No water treatment	Purchased from regular shop	1	After 1 hour	6	1	1	12	2	Yes from card	No	No	3	2	More than usual	1	2	3	0	999	999
1	2	0			68.5	68.59999999999999	0	0	No		-8	999	1	1	1	1	0	1	1	0	0	1	1	0	1	1	Yes	bpl	Boiling	Purchased from regular shop	1	Don't know	6	1	1	13	1	Yes from card	No	No	2	2	Same as usual	2	2	2	0	999	999
1	2	0			0	0	80.7	80.7	Yes	5	10	Can read easily	1	1	0	0	0	1	0	0	0	0	1	0	1	0	No	bpl	No water treatment	Own production	1	After 1 hour	6	1	1	0	4	Yes from recall	Yes from recall	Yes from recall	2	2	Same as usual	2	2	2	0	999	999
1	2	0			0	0	82.7	82.7	Yes	4	9	Can read easily	1	1	1	1	1	1	1	0	1	1	1	0	1	0	Yes	bpl	No water treatment	Own production	1	After 1 hour	6	1	1	6	3	Yes from card	Yes from recall	Yes from recall	1	1	Less than usual	1	1	1	0	999	999
1	2	0			70.8	70.8	0	0	Yes	3	10	Can read easily	1	1	1	1	0	1	1	0	0	0	1	0	1	0	Yes	bpl	No water treatment	Own production	-9	After 1 hour	6	1	1	4	2	Yes from card	No	Yes from recall	1	2	Same as usual	1	3	2	0	999	999
1	2	0			0	0	89.59999999999999	89.59999999999999	No		11	Can read easily	1	1	1	1	1	0	0	0	0	1	1	0	1	1	Not applicable	No ration card	No water treatment	Own production	2	Within 3 days	6	1	1	5	3	Yes from recall	Yes from recall	Yes from recall	3	3	Same as usual	2	2	2	0	999	999
1	2	0			0	0	86	86	No		-8	999	1	0	0	0	0	1	0	0	0	0	0	0	1	0	Not applicable	No ration card	No water treatment	Own production	1	After 1 hour	6	1	1	12	3	No	No	No	1	1	More than usual	1	1	3	0	999	999
1	2	0			71	71	0	0	Yes	2	-8	999	1	1	1	0	0	1	0	0	1	1	0	0	1	0	Yes	bpl	No water treatment	Own production	1	Within an hour	0	1	1	12	0	Yes from recall	No	No	2	2	Same as usual	1	1	1	0	999	999
1	2	0			0	0	84.7	84.7	No		-8	999	1	0	0	0	0	0	0	0	0	0	0	0	0	0	Yes	No ration card	No water treatment	Own production	1	After 1 hour	6	2	999	999	3	Yes from card	No	No	3	1	More than usual	1	1	1	0	999	999
1	2	0			0	0	83.5	83.5	No		-8	999	1	1	1	1	1	1	1	0	1	1	0	0	1	1	Not applicable	No ration card	No water treatment	Own production	1	After 1 hour	6	1	1	20	1	Yes from card	Yes from card	Yes from card	3	3	More than usual	3	3	3	0	999	999
1	2	0			0	0	83	83	Yes	4	7	Can read with difficulty	1	1	1	1	0	0	0	0	0	1	1	0	1	0	Yes	No ration card	No water treatment	Own production	1	After 1 hour	5	1	1	2	3	Yes from recall	Yes from recall	Yes from recall	3	3	More than usual	3	3	3	0	999	999
1	2	0			0	0	85	85	No		9	Can read easily	1	1	1	0	0	1	1	0	0	1	1	0	1	0	Not applicable	bpl	No water treatment	Own production	1	After 1 hour	6	1	1	10	3	Yes from card	No	Yes from card	1	1	Less than usual	1	1	1	0	999	999
1	2	0			0	0	86.5	86.5	Yes	1	10	Can read easily	1	1	1	1	1	1	0	0	1	1	1	0	1	1	Not applicable	No ration card	Boiling	Own production	1	Within an hour	6	2	999	999	5	Yes from recall	Yes from recall	Yes from recall	2	2	Same as usual	2	2	2	0	999	999
1	2	0			0	0	69.3	69.3	Yes	2	10	Can read easily	1	1	1	1	0	0	1	0	0	1	1	0	0	0	No	bpl	Filter with cloth	Own production	1	After 1 hour	6	2	999	999	3	Yes from card	No	No	3	2	Same as usual	1	2	2	0	999	999
1	2	0			79	79	0	0	Yes	2	-8	999	1	1	0	0	0	1	0	0	0	1	1	0	1	0	Not applicable	bpl	No water treatment	Purchased from regular shop	1	After 1 hour	6	2	999	999	3	Yes from recall	No	Yes from recall	3	-8	Same as usual	1	1	2	0	999	999
1	2	0			48	48.5	0	0	Yes	1	-8	999	1	1	0	0	0	0	0	0	0	0	0	0	1	0	Yes	No ration card	No water treatment	Purchased from regular shop	1	Within 3 days	0	1	1	11	0	No	No	No	2	2	Same as usual	2	2	2	0	999	999
1	2	0			71	71	0	0	Yes	1	-8	999	1	1	0	0	0	0	0	0	0	0	0	0	1	0	Yes	bpl	No water treatment	Purchased from regular shop	1	Within an hour	6	1	1	15	3	Yes from card	No	Yes from card	1	1	Less than usual	1	1	1	0	999	999
[truncated: 5,615 more rows]
[truncated: 54 more columns]
